# Supplementary material for: Recurrent somatic mutation and progerin expression in early vascular aging of chronic kidney disease
Source: Nat Aging. 2025 Jun 10;5(6):1046–62. doi: 10.1038/s43587-025-00882-6 (PMC12176630; doi:10.1038/s43587-025-00882-6)
Supplement: Supplementary file 2 — Table 1: Comparison of population frequency, phenotype and vascular pathology between CKD stage 5 (kidney failure) and HGPS. Table 2: Demographic and biochemical characteristics of patients with CKD stage 5 and controls. Table 3: Fractional abundance of the LMNA c.1824C>T in patients with CKD. Table 4: Fractional abundance of the LMNA c.1824C>T in controls. Table 5: Fractional abundance of the LMNA c.1824C>T in CVD controls. Table 6: Selected non-LMNA genetic mutations for rare event detection in PBMCs from CKD and controls. [file 43587_2025_882_MOESM2_ESM.xlsx]

## Sheet: Supp Table 1
Supplementary Table 1
Comparison of population frequency, phenotype and vascular pathology between CKD stage 5 (i.e. kidney failure) and Hutchinson-Gilford progeria syndrome (HGPS)
Assessment criteria	Kidney failure (CKD5)	Hutchinson-Gilford Progeria Syndrome1
Frequency	1,738 per million2	0.25 per million3
Etiology	Diabetes, glomerulonephritis, nephrosclerosis etc.	Mutated prelamin A (progerin)
Main cause of death	Premature cardiovascular disease	Premature cardiovascular disease (heart attacks or strokes)
Framingham risk factors	Present	Absent
Vascular phenotype	Vessel plaques, angina, heart failure, inflammation, vascular stiffness	Vessel plaques, angina, heart failure, inflammation, vascular stiffness
Vascular pathology	Intima thickness, media calcification, loss of VSMCs, adventitia fibrosis	Intima thickness, media calcification, loss of VSMCs, adventitia fibrosis
Note: The vascular phenotype is not unique to CKD and HGPS.
1. Merideth, M. A. et al. Phenotype and course of Hutchinson-Gilford progeria syndrome. N Engl J Med 358, 592–604 (2008).
2. Diseases, N. I. of D., Digestive, Kidney, & National Institutes of Health. Kidney Disease Statistics for the United States. National Kidney and Urologic Diseases Information Clearinghouse 304(22):, 1 (2012).
3. Hennekam, R. C. Hutchinson-Gilford progeria syndrome: review of the phenotype. Am J Med Genet A 140, 2603–2624 (2006).

## Sheet: Supp Table 2
Supplementary Table 2
Demographic and biochemical characteristics of CKD stage 5 patients and controls.
	CKD (n=50)	Controls (n=24)	CVD controls (n=10)	PBMC controls (n=26)	Reference values i
Age (years)	46.9 (20-69)	47.8 (27-64)	63.4 (52-79)	48 (21-81)
Males (%n)	34 (70)	6 (25)	5 (50)	14 (54)
Body mass index (kg/m2)	24.5(19.7-30.7)	26.7(21.5-36.4)	na	25.2(20.6-37.0)h
Years of disease	12 (0-44)	na	na	na
Dialysis (years)	1.2 (0-10.5)	na	na	na
Diabetes mellitus (%n)	11 (22)a	0	na	0e
CVD (%n)	13 (26)	0	10 (100)	0e
Vascular medial calcification no/yes (n)b	1939-11-01	na	na	na
Hemoglobin (g/L)	115.1 (76-147)	137.2 (113-158)	na	na	134-170
Creatinine (µmol/L)	747.9 (389-1453)	53.9 (35-96)	na	na	<100
Calcium (mmol/L)	2.3 (1.5-2.7)c	2.3 (2.2-2.4)	na	2.3 (2.2-2.4)h	2.15-2.50
Phosphate (mmol/L)	1.7 (0.9-3.0)c	0.9 (0.7-1.0), n=2	na	0.9 (0.7-1.1)h	0.75-1.40
iPTH (ng/L)	305.6 (20-1090)	na	na	na	1965-10-01
25(OH) D-vitamin (nmol/L)	41.6 (6-102)d	64.2 (21-108), n=15	na	na	75-250
FGF-23 (pg/ml)	20111.5 (206-92920)e	na	na	na	44.9±14.9
Klotho (pg/ml)	373 (119-849)f	na	na	na	562±146
hsCRP (mg/L)	13.4 (0.2-53.8)	2.2 (0.2-10.9)	na	0.9 (0.2-3.8)h	<3
IL-6 (pg/ml)	1.9 (0-21.4)g	na	na	na	<5.9
TNF (pg/ml)	11.9 (6.5-27.2)f	na	na	na	<8.1
Osteoprotegerin (pmol/L)	7.5 (2.8-16.2)e	na	na	na	5.7±0.4
S-albumin (g/L)	35.6 (23-43)c	39.7 (34-44)	na	40 (35-43)h	36-45
Cholesterol (mmol/L)	4.8 (2.6-8.2)	5 (2.6-6.8)	na	5.1 (3.9-7.6)h	3.9-7.8
Triglycerides (mmol/L)	1.6 (0.4-3.4)	1 (0.4-2.2), n=5	na	1.2 (0.7-3.1)h	0.45-2.6
HbA1c (mmol/mol)	34.5 (15-72)c	36.5 (34-40), n=5	na	na	31-46
PAPP-A (ng/ml)	0.7 (0.5-0.9)g	na	na	na	nd
IGF-1 (ng/ml)	252.2 (103-533)g	na	na	na	69-200
Renal diagnosis (%n)
Chronic glomerulonephritis	14 (28)	na	na	na
Polycystic kidney disease	8 (16)	na	na	na
Diabetic nephropathy	9 (18)	na	na	na
NUD	7(14)
Other	12 (24)	na	na	na
Medication (%n)
ACEi/ARB	29 (58)	2 (8.3)	na	na
Beta-blockers	31 (62)	0 (0)	na	na
Statins	21 (42)	1 (4.2)	na	na
Active vitamin D	43 (86)	1 (4.2)	na	na
Erythropoiesis stimulating agents (ESA)	38 (76)	0 (0)	na	na
Follow-up
CVD (%n)	13 (26)	na	na	na
Mortality (n)	1	na	10	na
Data shown as median (range). Arteries controls consist of arterial sections and RNA from the same biopsy sample (n=6), and of RNA only (n=2). CVD: Cardiovascular disease; Follow-up: any reported incidents after kidney transplantation. a, one patients had type-2 diabetes and interstitial nephropathy; b, scoring by pathologist; c, n=49; d, n=47; e, n=39; f, n=43; g, n=44; h, n=19; i, as provided b…

## Sheet: Supp Table 3
Supplementary Table 3
Fractional abundance of the LMNA c.1824 C>T in CKD patients
Note: The fractional abundance of the LMNA 1824C>T mutation was not always assessed directly on artery sections stained for progerin beforehand.
Sample	Age/YOD	Calcification	c.1824C>T Arteries (%)	Number of haploid genomes tested*	Progerin IF (%)	Progerin transcripts	c.1824C>T Blood (%)
CKD 1	59/10	1	49.7	1798	0.8	na	na
CKD 2	50/11	0	43.4	3435.2	0	na	0.039
CKD 3	49/4	1	39.1	522	0	na	na
CKD 4	48/12	1	38	444	0	na	0.023
CKD 5	20/4	0	35.3	358	4.3	na	na
CKD 6	23/17	0	34.8	328	0.5	0.0023	0.023
CKD 7	69/6	1	34.2	2549.2	0.3	na	0.028
CKD 8	42/24	1	33.3	132	2.8	0.0009	na
CKD 9	58/11	1	32.9	1728	0	0.0012	0.022
CKD 10	43/17	1	21	144	2.6	0.0014	0.013
CKD 11	66/4	1	20.9	1202	1.5	na	0.028
CKD 12	47/11	1	19.3	1275.6	1	0.0009	0.044
CKD 13	61/0	1	17.8	656	0	na	na
CKD 14	36/30	1	13.1	815.2	6.7	na	na
CKD 15	68/20	1	11.9	1554	0.7	na	0.031
CKD 16	30/1	1	11.8	430	0.4	0.0005	0.024
CKD 17	56/13	1	9	1007.4	8.1	0.0019	na
CKD 18	48/23	1	8.9	224	0.1	0.0029	0.026
CKD 19	20/2	0	8.8	346	1.5	na	0.017
CKD 20	21/3	0	8.1	1024	2.1	0.0014	0.031
CKD 21	43/3	1	5.8	3297.4	2.7	0.0023	na
CKD 22	50/2	1	5.6	1114	0.8	0.0021	0.032
CKD 23	64/26	1	3.7	2820	0	na	0.047
CKD 24	63/27	1	2.9	1646	5.3	na	na
CKD 25	61/23	0	1.8	616.6	1.8	na	na
CKD 26	29/19	0	1.5	325	0.3	0.0023	0.041
CKD 27	41/0	1	1.5	1140.8	2	na	0.041
CKD 28	40/30	1	1.1	458.8	0.6	0.0011	0.024
CKD 29	26/4	1	1.1	3152	2.9	0.0017	na
CKD 30	26/1	1	1	646.6	2.7	na	na
CKD 31	28/14	0	0.9	3340	2.3	na	0.038
CKD 32	37/21	1	0.7	1104	1.9	0.0012	0.036
CKD 33	62/2	1	0.6	1245.2	0.2	na	0.026
CKD 34	23/4	0	0.6	2396.6	0.3	na	0.027
CKD 35	24/16	1	0.5	2392.2	0.2	na	na
CKD 36	54/0	1	0.3	3129.6	0.4	0.0036	na
CKD 37	58/9	1	0	206.4	3	na	na
CKD 38	45/17	1	0	964	0.6	na	0.03
CKD 39	55/14	1	0	868	0.2	0	0.03
CKD 40	66/2	1	0	138.6	0.7	0.0038	0.012
CKD 41	53/29	1	0	2463.6	0.6	na	na
CKD 42	46/9	1	0	1302	2.9	na	na
CKD 43	65/17	1	0	2760	3.5	na	na
CKD 44	51/44	1	0	439.4	0.9	na	na
CKD 45	64/10	1	0	732	0	na	na
CKD 46	49/8	0	0	166	0.6	na	na
CKD 47	69/26	1	ns	ns	0.2	na	na
CKD 48	53/5	1	ns	ns	2.8	na	na
CKD 49	55/6	1	ns	ns	0	na	0.037
CKD 50	31/2	0	ns	ns	0.7	na	na
Fractional abundance (a/(a+b)%) of the LMNA c.1824 C>T mutation and calculated haploid genome tested in CKD artery sections previously stained for progerin. Calcification: 0 = no calcification, 1 = calcification. Progerin IF: frequency of progerin positive cells for each section; progerin transcript: levels of progerin after normalizing to the reference gene GAPDH. RNA was obtained from the same …

## Sheet: Supp Table 4
Supplementary Table 4
Fractional abundance of the LMNA c.1824 C>T in controls
Note: The fractional abundance of the LMNA 1824C>T mutation was not always assessed directly on artery sections stained for progerin beforehand.
Sample	Age	Calcification	c.1824C>T Arteries (%)	Number of haploid genomes tested*	Progerin IF (%)	Progerin transcripts
Ctrl 1	48	na	2.84	775	0.2	0
Ctrl 2	30	na	2.8	3066	0	na
Ctrl 3	35	na	1.26	4698	0	na
Ctrl 4	50	na	1	1354	0	0
Ctrl 5	54	na	0.85	1592	na	0
Ctrl 6	28	na	0.76	185948	0	na
Ctrl 7	61	na	0.36	1625.8	0	na
Ctrl 8	57	na	0.13	1049.4	0.4	na
Ctrl 9	55	na	0.12	3043.6	0.3	na
Ctrl 10	44	na	0.09	4444	0.2	na
Ctrl 11	45	na	0.07	2641.8	0	na
Ctrl 12	47	na	0.07	2441.8	0	na
Ctrl 13	27	na	ns	ns	0	na
Ctrl 14	47	na	0	174	0	0
Ctrl 15	53	na	0	634	0	0
Ctrl 16	62	na	0	110	0	na
Ctrl 17	65	na	0	584	0	na
Ctrl 18	47	na	0	1064	0	na
Ctrl 19	42	na	0	1146	0	na
Ctrl 20	47	na	0	2960	0.03	na
Ctrl 21	46	na	0	1940	0.3	na
Ctrl 22	64	na	0	2954	0.3	na
Ctrl 23	50	na	0	882	1.1	na
Ctrl 24	44	na	0	1182	0	na
Fractional abundance (a/(a+b)%) of the LMNA c.1824 C>T mutation and calculated haploid genome tested in control artery sections previously stained for progerin. Progerin IF: frequency of progerin positive cells for each section; progerin transcript: levels of progerin after normalizing to the reference gene GAPDH. RNA was obtained from the same artery biopsy as the arterial sections. na = not ava…

## Sheet: Supp Table 5
Supplementary Table 5
Fractional abundance of the LMNA c.1824 C>T in CVD controls
Note: The fractional abundance of the LMNA 1824C>T mutation was not always assessed directly on artery sections stained for progerin beforehand.
Sample	Age	Calcification	c.1824C>T Arteries (%)	Number of haploid genomes tested*	Progerin IF (%)	Progerin transcripts
CVD Ctrl 1	77	0	0.19	4688	0.02	na
CVD Ctrl 2	52	0	0.14	6569.2	0	na
CVD Ctrl 3	68	1	0.14	3765	0.9	na
CVD Ctrl 4	79	1	0.12	12611.4	0.07	na
CVD Ctrl 5	67	1	0	3263	0.1	na
CVD Ctrl 6	54	na	0	4206	0	na
CVD Ctrl 7	67	na	0	3474	0	na
CVD Ctrl 8	52	na	ns	ns	0	na
CVD Ctrl 9	56	0	0	4503.6	0.04	na
CVD Ctrl 10	62	0	0	1320	0.08	na
Fractional abundance (a/(a+b)%) of the LMNA c.1824 C>T mutation and calculated haploid genome tested in CVD control artery sections previously stained for progerin. Calcification: 0 = no calcification, 1 = calcification. Progerin IF: frequency of progerin positive cells for each section; progerin transcript: levels of progerin after normalizing to the reference gene GAPDH. RNA was obtained from t…

## Sheet: Supp Table 6
Supplementary Table 6
Selected non-LMNA genetic mutations for rare event detection in PBMC from CKD and controls.
Gene	DNA change	SNP id	Disease/Clinical description	Protein effect	Population frequency *	Reference
CFTR	c.1898+1G>A	rs121908748	Cystic fibrosis	IVS12, exon12 skipping	AC/AN: 9/128226 AF: 7e-5	Strong, T. V. et al. (1992)1
EGFR	c.2369C>T	rs121434569	Non-small cell lung cancer	p.T790M; CpG	AC: 5/129164 AF: 3.8e-5	Kobayashi, S. et al. (2005)2
DMD	c.9771+1G>A	rs886043989	Duchenne muscular dystrophy	IVS65, exon65 skipping	Not detected	Lenk, U. et al. (1993)3
DMD	c. 8689C>T	rs128627256	Duchenne muscular dystrophy	p.R2905X CpG	AC: 0/81631 AF: 0	Buzin, C. H. et al. (2005)4
LAMA2	c.3973+2T>C	rs1554269966	Congenital muscular dystrophy	IVS25, exon25 skipping	Not detected	Allamand V. et al. (1997)5
*gnomAD browser, European(Non-Finnish), AC: Allele Count, AN: Allele Number, AF: Allele Frequency
1. Strong, T. V et al. Characterization of an intron 12 splice donor mutation in the cystic fibrosis transmembrane conductance regulator (CFTR) gene. Hum Mutat 1, 380–387 (1992)
2. Kobayashi, S. et al. EGFR mutation and resistance of non-small-cell lung cancer to gefitinib. N Engl J Med 352, 786–792 (2005).
3. Lenk, U., Hanke, R., Thiele, H. & Speer, A. Point mutations at the carboxy terminus of the human dystrophin gene: implications for an association with mental retardation in DMD patients. Hum Mol Genet 2, 1877–1881 (1993).
4. Buzin, C. H. et al. Mutation rates in the dystrophin gene: a hotspot of mutation at a CpG dinucleotide. Hum Mutat 25, 177–188 (2005).
5. Allamand, V. et al. Mild congenital muscular dystrophy in two patients with an internally deleted laminin alpha2-chain. Hum Mol Genet 6, 747–752 (1997).
