# Supplementary material for: Recurrent somatic mutation and progerin expression in early vascular aging of chronic kidney disease
Source: Nat Aging. 2025 Jun 10;5(6):1046–62. doi: 10.1038/s43587-025-00882-6 (PMC12176630; doi:10.1038/s43587-025-00882-6)
Supplement: Supplementary file 4 — Statistical source data for Fig. 1. [file 43587_2025_882_MOESM4_ESM.xlsx]

## Sheet: 1C
Number of cells and sections counted per individual for the data in figure 1					Raw data and statistical analyses that contribute to the data shown in figure 1
CKD arteries					Figure 1C
Sample ID	Number of sections analyzed	Total number of counted nuclei	Number of nuclei positively stained for the marker (Progerin)
CKD 1	2	1490	12		Kruskal-Wallis test
CKD 2	2	1088	0		P value	<0,000001
CKD 3	1	806	0		Exact or approximate P value?	Approximate
CKD 4	1	691	0		P value summary	****
CKD 5	2	1192	52		Do the medians vary signif. (P < 0.05)	Yes
CKD 6	2	2096	11		Number of groups	3
CKD 7	2	2340	7		Kruskal-Wallis statistic	22.58
CKD 8	3	2699	77
CKD 9	1	723	0		Data summary
CKD 10	2	1332	35		Number of treatments (columns)	3
CKD 11	2	1326	20		Number of values (total)	83
CKD 12	2	1302	13
CKD 13	1	719	0		Number of families	1
CKD 14	3	3438	229		Number of comparisons per family	3
CKD 15	1	762	5		Alpha	0.05
CKD 16	1	505	2
CKD 17	3	2701	220		Dunn's multiple comparisons test	Mean rank diff,	Significant?	Summary	Adjusted P Value
CKD 18	2	1890	1
CKD 19	2	1669	25		Ctrls vs. CVD ctrls	-0.15217	No	ns	>0,999999	A-B
CKD 20	1	678	14		Ctrls vs. CKD	-29.272	Yes	****	3e-06	A-C
CKD 21	3	3106	84		CVD ctrls vs. CKD	-29.12	Yes	**	0.001156	B-C
CKD 22	1	722	6
CKD 23	1	681	0
CKD 24	2	1551	82		Test details	Mean rank 1	Mean rank 2	Mean rank diff,	n1	n2
CKD 25	2	1428	26
CKD 26	1	602	2		Ctrls vs. CVD ctrls	24.348	24.5	-0.15217	23	10
CKD 27	2	1295	26		Ctrls vs. CKD	24.348	53.62	-29.272	23	50
CKD 28	3	3413	22		CVD ctrls vs. CKD	24.5	53.62	-29.12	10	50
CKD 29	2	1524	45
CKD 30	1	852	23
CKD 31	2	1787	41			Individual Data
CKD 32	2	1184	23			Ctrls	CVD ctrls	CKD
CKD 33	1	813	2			0.2	0	2.8
CKD 34	1	582	2			0	0.018	0.2
CKD 35	1	546	1			0	0.111	1.9
CKD 36	1	562	2			0	0	3.5
CKD 37	2	1324	40			0	0.088	0.3
CKD 38	1	853	5			0	0	0
CKD 39	1	863	2			0	0	0.6
CKD 40	1	687	5			0	0.073	0
CKD 41	1	521	3			0	0.041	5.3
CKD 42	1	754	21.5			0.42	0.079	0
CKD 43	1	634	22.5			0.03		2.3
CKD 44	1	344	3			0.24		8.1
CKD 45	1	652	0			0		2.9
CKD 46	1	501	3			0		0.7
CKD 47	1	586	1			0		1.5
CKD 48	1	521	14.5			0.27		2.9
CKD 49	1	802	0			0.25		0.9
CKD 50	1	702	5			0		2.7
						0.25		0.2
Control arteries						0		6.7
Sample ID	Number of sections analyzed	Total number of counted nuclei	Number of nuclei positively stained for the marker			0		0.6
Ctrl 1	1	822	2			1.08		1.8
Ctrl 2	1	712	0			0		2.7
Ctrl 3	1	1205	0					3
Ctrl 4	1	301	0					2
Ctrl 6	1	942	0					0.1
Ctrl 7	1	321	0					3
Ctrl 8	1	720	3					0.8
Ctrl 9	1	789	2					2.1
Ctrl 10	1	1264	3					0.4
Ctrl 11	1	592	0					0.2
Ctrl 12	1	664	0					0.4
Ctrl 13	1	787	0					2.6
Ctrl 14	1	832	0					1
Ctrl 15	1	497	0					0
Ctrl 16	1	368	0					0
Ctrl 17	1	818	0					0.5
Ctrl 18	1	223	0					0.7
Ctrl 19	1	813	0					0
Ctrl 20	1	3485	1					0.2
Ctrl 21	1	728	2					0
Ctrl 22	1	815	2					0.6
Ctrl 23	1	648	7					1.5
Ctrl 24	1	1750	0					0.3
								0.3
CVD control arteries								0.8
Sample ID	Number of sections analyzed	Total number of counted nuclei	Number of nuclei positively stained for the marker					0
CVD Ctrl 1	1	5430	1					0.7
CVD Ctrl 2	1	2763	0					0.6
CVD Ctrl 3	1	3425	3					4.4
CVD Ctrl 4	1	4120	3
CVD Ctrl 5	1	3588	4
CVD Ctrl 6	1	2972	0
CVD Ctrl 7	1	2698	0
CVD Ctrl 8	1	3058	0
CVD Ctrl 9	1	4892	2
CVD Ctrl 10	1	2526	2

## Sheet: 1D
Raw data and statistical analyses that contribute to the data shown in figure 1
Figure 1D
Column B	CKD
vs.	vs,
Column A	Ctrls
Mann Whitney test
P value	0.0003
Exact or approximate P value?	Exact
P value summary	***
Significantly different? (P < 0.05)	Yes
One- or two-tailed P value?	Two-tailed
Sum of ranks in column A,B	17,50 , 258,5
Mann-Whitney U	2.5
Difference between medians
Median of column A	0,0, n=5
Median of column B	1,525, n=18
Difference: Actual	1.525
Difference: Hodges-Lehmann	1.525
	Individual Data
	Ctrls	CKD
	0	2.25
	0	1.4
	0	2.3
	0	0.9
	0	2.3
		0.9
		0.5
		1.4
		3.6
		1.9
		1.65
		2.1
		1.1
		1.2
		3.75
		1.2
		0
		2.85

## Sheet: 1E
Raw data and statistical analyses that contribute to the data shown in figure 1
Figure 1E
Spearman r	Ctrls	CVD Ctrls
r	0.2967	0.5631
95% confidence interval	-0,1443 to 0,6394
P value
P (two-tailed)	0.1692	0.0937
P value summary	ns	ns
Exact or approximate P value?	Approximate	Exact
Significant? (alpha = 0.05)	No	No
Number of XY Pairs	23	10
Pearson r	CKD
r	-0.1243
95% confidence interval	-0,3892 to 0,1596
R squared	0.01545
P value
P (two-tailed)	0.3898
P value summary	ns
Significant? (alpha = 0.05)	No
Number of XY Pairs	50
	Individual Data
	Age	%Progerin CKD	%Progerin Ctrls	%Progerin CVD Ctrls
	62	0.2
	37	1.9
	69	0.3
	58	0
	63	5.3
	50	0
	28	2.3
	56	8.1
	66	0.7
	20	1.5
	26	3
	55	0.2
	36	6.7
	45	0.6
	61	1.8
	43	2.7
	58	3
	41	2
	48	0.1
	42	2.8
	50	0.8
	21	2.1
	30	0.4
	54	0.4
	43	2.6
	47	1
	49	0
	64	0
	23	0
	31	0.7
	48	0
	61	0
	40	0.6
	66	1.5
	29	0.3
	23	0.3
	59	0.8
	55	0
	68	0.7
	20	4.4
	53	2.8
	53	0.6
	46	2.9
	26	2.7
	24	0.2
	65	3.5
	51	0.9
	69	0.2
	64	0
	49	0.6
	48		0.2
	62		0
	47		0
	50		0
	53		0
	28		0
	42		0
	65		0
	47		0
	57		0.42
	47		0.03
	44		0.24
	45		0
	61		0
	47		0
	46		0.27
	55		0.25
	35		0
	64		0.25
	27		0
	30		0
	50		1.08
	44		0
	52			0
	77			0.018
	67			0.111
	54			0
	68			0.088
	67			0
	52			0
	79			0.073
	56			0.041
	62			0.079
