# Supplementary material for: Recurrent somatic mutation and progerin expression in early vascular aging of chronic kidney disease
Source: Nat Aging. 2025 Jun 10;5(6):1046–62. doi: 10.1038/s43587-025-00882-6 (PMC12176630; doi:10.1038/s43587-025-00882-6)
Supplement: Supplementary file 5 — Statistical source data for Fig. 2. [file 43587_2025_882_MOESM5_ESM.xlsx]

## Sheet: 2A
Raw data and statistical analyses that contribute to the data shown in figure 2
Figure 2A
Spearman r
r	0.2917
95% confidence interval	-0,2986 to 0,7206
P value
P (two-tailed)	0.3087
P value summary	ns
Exact or approximate P value?	Exact
Significant? (alpha = 0.05)	No
Number of XY Pairs	14
	Individual data
	Telomere length	Progerin frequency
	1.05	0
	0.9	0
	0.62	0
	1	0.52356
	0.65	0.547196
	0.54	0.831025
	0.57	1.18243
	1.17	1.18871
	0.61	1.60514
	1.36	2.0649
	0.64	2.32558
	1.83	2.45184
	1.36	3.72596
	0.85	7.38916

## Sheet: 2D
Raw data and statistical analyses that contribute to the data shown in figure 2
Figure 2D
Kruskal-Wallis test
P value	5e-06
Exact or approximate P value?	Approximate
P value summary	****
Do the medians vary signif. (P < 0.05)	Yes
Number of groups	3
Kruskal-Wallis statistic	24.4
Data summary
Number of treatments (columns)	3
Number of values (total)	78
Number of families	1
Number of comparisons per family	3
Alpha	0.05
Dunn's multiple comparisons test	Mean rank diff,	Significant?	Summary	Adjusted P Value
Ctrls vs. CKD	-24.53	Yes	****	3.6e-05	A-B
Ctrls vs. CVD ctrls	1.418	No	ns	>0,999999	A-C
CKD vs. CVD ctrls	25.95	Yes	**	0.003518	B-C
Test details	Mean rank 1	Mean rank 2	Mean rank diff,	n1	n2
Ctrls vs. CKD	25.2	49.73	-24.53	23	46
Ctrls vs. CVD ctrls	25.2	23.78	1.418	23	9
CKD vs. CVD ctrls	49.73	23.78	25.95	46	9
	Individual Data
	Ctrls	CKD	CVD ctrls
	2.84	0.9	0.14
	0	34.8	0.19
	0	35.3	0
	0.85	43.4	0
	1	8.8	0.14
	0	8.1	0
	0.76	1.5	0.12
	0	0.6	0
	0	1.8	0
	0	2.9
	0	9
	0	1.1
	0	13.1
	0	0
	0.36	5.8
	0	33.3
	0	19.3
	0	0
	1.26	1.5
	0	11.8
	2.8	21
	0	20.9
	0	5.6
		1.1
		0.7
		34.2
		8.9
		0.3
		39.1
		17.8
		11.9
		0.6
		0
		32.9
		38
		0
		3.7
		49.7
		0
		0
		0
		1
		0.49
		0

## Sheet: 2E
Raw data and statistical analyses that contribute to the data shown in figure 2
Figure 2E
Kruskal-Wallis test
P value	0.0055
Exact or approximate P value?	Approximate
P value summary	**
Do the medians vary signif. (P < 0.05)	Yes
Number of groups	3
Kruskal-Wallis statistic	10.39
Data summary
Number of treatments (columns)	3
Number of values (total)	52
Number of families	1
Number of comparisons per family	3
Alpha	0.05
Dunn's multiple comparisons test	Mean rank diff,	Significant?	Summary	Adjusted P Value
Young Ctrls vs. Old Ctrls	-18.53	Yes	*	0.0169	A-B
Young Ctrls vs. CKD	-20.46	Yes	**	0.0045	A-C
Old Ctrls vs. CKD	-1.935	No	ns	> 0,9999	B-C
Test details	Mean rank 1	Mean rank 2	Mean rank diff,	n1	n2
Young Ctrls vs. Old Ctrls	9.5	28.03	-18.53	7	19
Young Ctrls vs. CKD	9.5	29.96	-20.46	7	26
Old Ctrls vs. CKD	28.03	29.96	-1.935	19	26
	Individual Data
	Young Ctrls	Old Ctrls	CKD
	0	0.022	0.017
	0.017	0.031	0.031
	0.024	0.057	0.027
	0.014	0.038	0.023
	0.017	0.022	0.038
	0.012	0.034	0.041
	0	0.046	0.024
		0.031	0.036
		0.047	0.024
		0.022	0.041
		0	0.013
		0.017	0.03
		0.034	0.044
		0.038	0.026
		0.034	0.023
		0	0.039
		0.03	0.032
		0.021	0.037
		0	0.03
			0.022
			0.026
			0.047
			0.028
			0.012
			0.031
			0.028

## Sheet: 2F
Raw data and statistical analyses that contribute to the data shown in figure 2
Figure 2F
EGFR c.2369C>T			DMD c.8689 C>T			CFTR c. 1898+1G>A			DMD c.9771+1G>A			LAMA2 c.3973+2T>C
Individual Data
CKD	Ctrls		CKD	Ctrls		CKD	Ctrls		CKD	Ctrls		CKD	Ctrls
0.005	0.015		0	0.005		0	0		0	0.026		0.005	0.005
0.012	0.021		0.019	0.008		0	0		0.01	0.022		0.009	0.011
0.015	0.028		0.029	0.016		0	0		0.013	0.022		0.011	0.012
0.023	0.029		0.031	0.016		0	0		0.018	0.032		0.012	0.02
0.032	0.034		0.041	0.02		0	0.015		0.024	0.034		0.014	0.025
0.048	0.038		0.05	0.023		0.019	0.01		0.026	0.051		0.015	0.031
0.05	0.039		0.08	0.026		0.017	0.005		0.031	0.054		0.019	0.033
0.062	0.049		0	0.044		0.016	0.005		0.042	0.057		0.021	0.062
0.074	0.083		0	0.047		0.005	0.005		0.06	0.07		0.028	0.064
	0.083		0	0		0.005	0.0021		0	0.14		0	0
