# Supplementary material for: Recurrent somatic mutation and progerin expression in early vascular aging of chronic kidney disease
Source: Nat Aging. 2025 Jun 10;5(6):1046–62. doi: 10.1038/s43587-025-00882-6 (PMC12176630; doi:10.1038/s43587-025-00882-6)
Supplement: Supplementary file 6 — Statistical source data for Fig. 3. [file 43587_2025_882_MOESM6_ESM.xlsx]

## Sheet: 3C
Raw data that contribute to the data shown in figure 3
Figure 3C
Individual Data
Sample ID	Nb of progerin positive cells in the media	Nb of progerin positive cells forming clusters	Frequency of progerin positive cells forming clusters
CKD 1	8	0	0
CKD 5	51	37	72.5
CKD 6	18	4	22.2
CKD 7	3	0	0
CKD 8	64	38	59.4
CKD 10	33	17	51.5
CKD 11	17	7	41.2
CKD 12	14	4	28.6
CKD 14	88	59	67
CKD 17	76	48	63.2
CKD 19	22	9	40.9
CKD 21	23	17	73.9
CKD 24	37	20	54.1
CKD 25	34	13	38.2
CKD 27	26	16	61.5
CKD 29	39	23	59
CKD 30	16	6	37.5
CKD 31	20	14	70
CKD 32	20	10	50
CKD 37	40	21	52.5
CKD 41	3	0	0
CKD 42	18	7	38.9
CKD 43	18	5	27.8
CKD 44	3	0	0
CKD 46	3	0	0
CKD 48	12	4	33.3

## Sheet: 3D
Raw data that contribute to the data shown in figure 3
Figure 3D
Individual Data
Sample ID	Raw values										Frequencies
	Total nb of clusters	Nb of 2-cell clusters	Nb of 3-cell clusters	Nb of 4-cell clusters	Nb of 5-cell clusters	Nb of 6-cell clusters	Nb of 7-cell clusters	Nb of 8-cell clusters	Nb of 9-cell clusters	Nb of 10+ -cell clusters	2-cell clusters	3-cell clusters	4-cell clusters	5+ -cell clusters
CKD 5	7	5	0	1	0	0	0	0	1	0	76.9	0	0	23.1
CKD 6	4	3	0	1	0	0	0	0	0	0	100	0	0	0
CKD 8	10	3	2	2	1	1	1	0	0	0	30	20	20	30
CKD 10	5	3	1	0	0	0	0	1	0	0	40	20	20	20
CKD 11	3	2	0	0	1	0	0	0	0	0	66.7	33.3	0	0
CKD 12	2	2	0	0	0	0	0	0	0	0	100	0	0	0
CKD 14	16	9	3	2	0	1	1	0	0	0	46.7	20	13.3	20
CKD 17	8	5	1	2	0	0	0	0	0	0	56.3	18.8	12.5	12.5
CKD 19	5	2	1	1	0	1	0	0	0	0	66.7	0	0	33.3
CKD 21	2	1	1	0	0	0	0	0	0	0	60	20	0	20
CKD 24	6	4	1	0	1	0	0	0	0	0	50	50	0	0
CKD 25	8	4	4	0	0	0	0	0	0	0	40	60	0	0
CKD 27	2	2	0	0	0	0	0	0	0	0	66.7	16.7	0	16.7
CKD 29	15	7	3	2	0	0	0	1	0	2	71.4	0	14.3	14.3
CKD 30	3	2	1	0	0	0	0	0	0	0	100	0	0	0
CKD 31	5	2	3	0	0	0	0	0	0	0	60	0	40	0
CKD 32	3	2	1	0	0	0	0	0	0	0	75	0	25	0
CKD 37	13	10	0	0	1	2	0	0	0	0	62.5	12.5	25	0
CKD 42	3	3	0	0	0	0	0	0	0	0	66.7	33.3	0	0
CKD 43	5	3	0	2	0	0	0	0	0	0	50	50	0	0
CKD 48	2	2	0	0	0	0	0	0	0	0	100	0	0	0

## Sheet: 3E
Raw data and statistical analyses that contribute to the data shown in figure 3
Figure 3E
Spearman r
r	0.92
95% confidence interval	0,8237 to 0,9647
P value
P (two-tailed)	3.0111e-11
P value summary	****
Exact or approximate P value?	Approximate
Significant? (alpha = 0.05)	Yes
Number of XY Pairs	26
Individual Data
Frequency of progerin	Nb of clusters
0.6	0
0.9	0
0.6	0
0.2	0
0.8	0
2.3	2
1.9	2
2.4	3
1.9	3
3.9	4
2.7	5
3.4	6
1.5	2
2.8	2
2.8	3
4	5
5.1	8
2.1	3
1.8	5
4.3	5
8.5	13
11.3	16
5.5	8
10.7	10
8.4	15
4.9	7

## Sheet: 3F
Raw data and statistical analyses that contribute to the data shown in figure 3
Figure 3F
Spearman r
r	0.6349
95% confidence interval	0,3174 to 0,8244
P value
P (two-tailed)	0.0005
P value summary	***
Exact or approximate P value?	Approximate
Significant? (alpha = 0.05)	Yes
Number of XY Pairs	26
Individual Data
Frequency of progerin	Nb of 5+ cell clusters
0.6	0
0.9	0
0.6	0
0.2	0
0.8	0
2.3	0
1.9	0
2.4	0
1.9	0
3.9	0
2.7	1
3.4	1
1.5	0
2.8	0
2.8	0
4	1
5.1	0
2.1	1
1.8	0
4.3	0
8.5	3
11.3	2
5.5	0
10.7	3
8.4	3
4.9	1

## Sheet: 3G
Raw data and statistical analyses that contribute to the data shown in figure 3
Figure 3G
Spearman r
r	0.4077
95% confidence interval	0,002581 to 0,6978
P value
P (two-tailed)	0.0431
P value summary	*
Exact or approximate P value?	Approximate
Significant? (alpha = 0.05)	Yes
Number of XY Pairs	25
Individual Data
Mutation FA	Nb of 5+ cell clusters
0	0
0	0
0	0
34.2	0
49.7	0
19.3	0
1	0
20.9	0
0	0
0	0
34.8	0
0.7	0
0.9	0
8.8	1
5.8	1
1.5	1
21	1
1.8	0
2.9	0
1.1	1
0	0
35.3	3
33.3	3
9	2
13.1	3
