# Supplementary material for: Recurrent somatic mutation and progerin expression in early vascular aging of chronic kidney disease
Source: Nat Aging. 2025 Jun 10;5(6):1046–62. doi: 10.1038/s43587-025-00882-6 (PMC12176630; doi:10.1038/s43587-025-00882-6)
Supplement: Supplementary file 7 — Statistical source data for Fig. 4. [file 43587_2025_882_MOESM7_ESM.xlsx]

## Sheet: 4A
Number of cells and sections counted per individual for the data in figure 4A					Raw data and statistical analyses that contribute to the data shown in figure 4
Ki67					Figure 4A
Sample ID	Number of sections analyzed	Total number of counted nuclei	Number of nuclei positively stained for the marker
Ctrl 1	1	607	0		Column B	CKD
CKD 2	1	814	0		vs.	vs,
CKD 3	1	1362	5		Column A	Ctrls
Ctrl 4	1	266	0
CKD 5	1	1019	1		Mann Whitney test
Ctrl 6	1	1572	1		P value	0.0279
CKD 8	1	1701	13		Exact or approximate P value?	Exact
CKD 11	1	2707	2		P value summary	*
CKD 14	1	2803	2		Significantly different? (P < 0.05)	Yes
Ctrl 15	1	639	0		One- or two-tailed P value?	Two-tailed
CKD 17	1	1259	1		Sum of ranks in column A,B	18,50 , 171,5
CKD 21	1	1283	3		Mann-Whitney U	8.5
CKD 24	1	1716	7
CKD 25	1	1155	1		Difference between medians
CKD 28	1	1131	0		Median of column A	0,0, n=4
CKD 29	1	2188	1		Median of column B	5,444, n=15
CKD 31	1	956	0		Difference: Actual	5.444
CKD 38	1	1031	7		Difference: Hodges-Lehmann	5.219
CKD 49	1	1139	3
						Individual data
						Ctrls	CKD
						0	6.17076
						0	0
						4	5.44416
						0	0
							4.48662
							48.0564
							14.703
							4.99444
							2.87386
							0
							4.64573
							25.6503
							42.6925
							23.0837
							16.5619

## Sheet: 4D
Number of cells and sections counted per individual for the data in figure 4D						Raw data and statistical analyses that contribute to the data shown in figure 4
PCNA-Progerin						Figure 4D
Sample ID	Number of sections analyzed	Total number of counted nuclei in media	Number of nuclei positively stained for the marker (Progerin) in media	Number of nuclei positively stained for the marker (PCNA) in media
CKD 1	1	968	8	188		Column B	CKD
CKD 2	1	579	0	167		vs.	vs,
CKD 5	1	600	52	161		Column A	Ctrls
CKD 7	1	1609	3	620
CKD 8	1	596	27	258		Mann Whitney test
CKD 10	1	830	14	447		P value	0.0006
CKD 11	1	614	11	224		Exact or approximate P value?	Exact
CKD 12	1	729	5	222		P value summary	***
CKD 14	1	1051	78	535		Significantly different? (P < 0.05)	Yes
CKD 17	1	670	72	169		One- or two-tailed P value?	Two-tailed
CKD 18	1	1099	1	446		Sum of ranks in column A,B	66 , 369
CKD 19	1	1047	27	276		Mann-Whitney U	21
CKD 21	1	864	26	412
CKD 24	1	719	65	362		Difference between medians
CKD 25	1	797	17	318		Median of column A	18,73, n=9
CKD 27	1	774	11	361		Median of column B	39,22, n=20
CKD 28	1	908	0	281		Difference: Actual	20.49
CKD 29	1	793	16	370		Difference: Hodges-Lehmann	23.76
CKD 32	1	511	9	180
CKD 37	1	732	26	380			Individual data
Ctrl 6	1	780	2	158			Ctrls	CKD
Ctrl 7	1	306	0	7			1.18734	1.57285
Ctrl 9	1	745	2	202			0.152944	2.25865
Ctrl 10	1	514	2	68			0.775459	2.95116
Ctrl 11	1	384	0	10			0.152645	1.69064
Ctrl 12	1	566	3	106			0.134088	1.54517
Ctrl 15	1	221	0	106			1.09775	2.7349
Ctrl 20	1	1533	0	40			1.09904	2.98376
Ctrl 21	1	352	1	66			1.58931	2.33874
							2.81143	1.47851
								2.13842
								2.53739
								2.79509
								3.04289
								2.73388
								2.37876
								3.15677
								1.785
								1.81398
								1.1384
								2.06474

## Sheet: 4F
Raw data and statistical analyses that contribute to the data shown in figure 4
Figure 4F
Spearman r
r	0.5079
95% confidence interval	0,1627 to 0,7423
P value
P (two-tailed)	0.0049
P value summary	**
Exact or approximate P value?	Approximate
Significant? (alpha = 0.05)	Yes
Number of XY Pairs	29
	Individual data
	%PCNA	%progerin
	28.69	0.41
	2.92	0
	15.02	0.6
	2.5	0
	3.89	0
	23.24	0.92
	24.74	0.53
	48.62	0.69
	50.57	0
	35.32	12.41
	43.25	0.22
	58.79	11.55
	37.17	0
	36.76	4.02
	52.12	2.83
	56.11	9.25
	49.59	2.82
	30.99	17.43
	39.55	2.05
	50.88	5.92
	61.69	4.57
	60.11	4.57
	50.46	1.7
	46.13	0.13
	64.95	2.49
	32.62	1.07
	41.46	0
	26.59	1.34
	43.64	2.24

## Sheet: 4G
Raw data and statistical analyses that contribute to the data shown in figure 4
Figure 4G
Column B	PCNA + Progerin -
vs.	vs,
Column A	PCNA + Progerin +
Mann Whitney test
P value	0.1135
Exact or approximate P value?	Exact
P value summary	ns
Significantly different? (P < 0.05)	No
One- or two-tailed P value?	Two-tailed
Sum of ranks in column A,B	178 , 122
Mann-Whitney U	44
Difference between medians
Median of column A	31,48, n=12
Median of column B	24,01, n=12
Difference: Actual	-7.47
Difference: Hodges-Lehmann	-6.725
	Individual data
	PCNA + Progerin +	PCNA + Progerin -
	42.57	29.84
	30.95	33.25
	26.8	19.35
	41.33	26.07
	32	24.06
	42.11	16.38
	19.84	19.41
	38.89	23.95
	26.51	16.43
	18.18	15.72
	14.58	37.72
	34.78	35.55

## Sheet: 4H
Raw data that contribute to the data shown in figure 4
Figure 4H
Sample ID	Frequency of PCNA+ 53BP1- cells in progerin clusters
CKD 14	55.1
CKD 5	24.4
CKD 17	47.5
CKD 19	18.2
CKD 29	23.3
CKD 21	34.2
CKD 37	44.4
CKD 8	50.4
CKD 10	41.7
