# Supplementary material for: Recurrent somatic mutation and progerin expression in early vascular aging of chronic kidney disease
Source: Nat Aging. 2025 Jun 10;5(6):1046–62. doi: 10.1038/s43587-025-00882-6 (PMC12176630; doi:10.1038/s43587-025-00882-6)
Supplement: Supplementary file 8 — Statistical source data for Fig. 5. [file 43587_2025_882_MOESM8_ESM.xlsx]

## Sheet: 5A
Number of cells and sections counted per individual for the data in figure 5						Raw data that contribute to the data shown in figure 5
Figure 5A						Figure 5A
						Frequency of Ki67 in wild-type mice
Sample ID	Age	Number of sections analyzed	Total number of counted nuclei in media	Number of nuclei positively stained for the marker (Ki67) in media		P3	P5	P8	P14	P21
WT 1	P3	3	830	236		28.78	17.71	13.36	3.87	0.73
WT 2	P3	2	609	171		28.02	15.5	11.29	3.44	0.62
WT 3	P3	2	1404	235		16.68	23.32	14.19	3.55	0.79
WT 4	P3	3	1247	302		24.27	15.18	16.25
WT 5	P5	3	1050	186			12.83
WT 6	P5	2	1245	193
WT 7	P5	3	973	226
WT 8	P5	3	2011	305
WT 9	P8	3	1154	165
WT 10	P8	3	1165	189
WT 11	P8	3	1336	172
WT 12	P8	2	977	130
WT 13	P8	3	1267	142
WT 14	P14	2	982	38
WT 15	P14	3	1128	40
WT 16	P14	3	1067	37
WT 17	P21	3	1097	8
WT 18	P21	3	1028	8
WT 19	P21	2	800	5

## Sheet: 5E
Number of cells and sections counted per individual for the data in figure 5							Raw data and statistical analysis that contribute to the data shown in figure 5
Ki67							Figure 5E
Ctrl = Myh11:Confetti
Exp Het= Myh11:Confetti:Lmna1827T/+							Two-way ANOVA	Ordinary
Exp Hom = Myh11:Confetti:Lmna1827T/1827T							Alpha	0.05
WT = Wild-type
							Source of Variation	% of total variation	P value	P value summary	Significant?
Sample ID	Age	Number of sections analyzed	Total number of counted nuclei in media	Number of nuclei positively stained for the marker (Ki67) in media			Interaction	0.09606	0.4504	ns	No
TEST GROUP							Row Factor	0.001091	0.9357	ns	No
Exp-Hom 1	P8	3	1067	112			Column Factor	86.53	< 0,0001	****	Yes
Exp-Hom 2	P8	3	2701	256
Exp-Hom 3	P8	3	1857	216			ANOVA table	SS	DF	MS	F (DFn, DFd)	P value
Exp-Hom 4	P8	3	2165	268			Interaction	1.547	1	1.547	F (1, 48) = 0,5792	P = 0,4504
Exp-Hom 5	P8	3	1015	126			Row Factor	0.01757	1	0.01757	F (1, 48) = 0,006578	P = 0,9357
Exp-Hom 6	P8	3	1234	159			Column Factor	1393	1	1393	F (1, 48) = 521,7	P < 0,0001
Exp-Hom 7	P8	3	1004	96			Residual	128.2	48	2.671
Exp-Hom 8	P8	3	1467	111
Exp-Hom 9	P8	2	861	109			Compare cell means regardless of rows and columns
Exp-Het 1	P8	3	805	87
Exp-Het 2	P8	3	1024	123			Number of families	1
Exp-Het 3	P8	3	1105	114			Number of comparisons per family	6
Exp-Het 4	P8	3	975	147			Alpha	0.05
Exp-Het 5	P8	3	1063	126
Exp-Hom 10	P20	3	1019	0			Tukey's multiple comparisons test	Mean Diff,	95% CI of diff,	Significant?	Summary	Adjusted P Value
Exp-Hom 11	P20	3	1080	7
Exp-Het 6	P20	3	1298	32			Myh11:Confetti:P8 vs. Myh11:Confetti:P21	11.12	9,161 to 13,07	Yes	****	<1E-15
Exp-Het 7	P20	3	1328	10			Myh11:Confetti:P8 vs. Myh11:LmnaLCS:Confetti:P8	0.3202	-1,355 to 1,995	No	ns	0.956627
Exp-Het 8	P20	2	796	15			Myh11:Confetti:P8 vs. Myh11:LmnaLCS:Confetti:P21	10.72	9,116 to 12,32	Yes	****	<1E-15
Exp-Hom 12	P21	3	1046	3			Myh11:Confetti:P21 vs. Myh11:LmnaLCS:Confetti:P8	-10.8	-12,72 to -8,868	Yes	****	<1E-15
Exp-Hom 13	P21	3	1499	0			Myh11:Confetti:P21 vs. Myh11:LmnaLCS:Confetti:P21	-0.3966	-2,261 to 1,468	No	ns	0.941657
Exp-Hom 14	P21	3	1532	1			Myh11:LmnaLCS:Confetti:P8 vs. Myh11:LmnaLCS:Confetti:P21	10.4	8,829 to 11,97	Yes	****	<1E-15
Exp-Hom 15	P21	3	1119	6
Exp-Hom 16	P21	17	14282	970
Exp-Hom 17	P21	4	1963	11			Test details	Mean 1	Mean 2	Mean Diff,	SE of diff,	N1	N2	q	DF
Exp-Hom 18	P21	6	3961	13
Exp-Hom 19	P21	6	2482	4			Myh11:Confetti:P8 vs. Myh11:Confetti:P21	11.71	0.5975	11.12	0.7344	13	8	21.41	48
Exp-Het 9	P21	3	1102	10			Myh11:Confetti:P8 vs. Myh11:LmnaLCS:Confetti:P8	11.71	11.39	0.3202	0.6295	13	14	0.7194	48
Exp-Het 10	P21	4	957	14			Myh11:Confetti:P8 vs. Myh11:LmnaLCS:Confetti:P21	11.71	0.9941	10.72	0.6021	13	17	25.17	48
Exp-Het 11	P21	4	2396	1			Myh11:Confetti:P21 vs. Myh11:LmnaLCS:Confetti:P8	0.5975	11.39	-10.8	0.7243	8	14	21.08	48																		q	DF
Exp-Het 12	P21	3	782	0			Myh11:Confetti:P21 vs. Myh11:LmnaLCS:Confetti:P21	0.5975	0.9941	-0.3966	0.7007	8	17	0.8005	48
							Myh11:LmnaLCS:Confetti:P8 vs. Myh11:LmnaLCS:Confetti:P21	11.39	0.9941	10.4	0.5898	14	17	24.93	48																		7.206	48
																																	0.5026	48
CONTROL GROUP							Individual Data																										4.127	48
Ctrl 1	P8	3	980	126				P8																									7.743	48
Ctrl 2	P8	3	930	108			Myh11:Confetti	11.1	15.86	13.12	10.85	10.92	10.84	11.44	11.58	8.06	12.86	11.72	11.08	12.84													4.007	48
Ctrl 3	P8	2	658	73			Myh11:LmnaLCS:Confetti	10.3	15.08	11.82	7.6	12.74	10.89	12.09	10.52	9.48	11.67	12.38	12.43	9.56	12.94												4.749	48
Ctrl 4	P8	3	1010	129
Ctrl 5	P8	3	1172	130				P21
Ctrl 6	P8	3	1356	178			Myh11:Confetti	0.52	0.05	0.49	0.22	2.82	0.68	0	0
Ctrl 7	P8	3	1505	164			Myh11:LmnaLCS:Confetti	0.54	0	0.06	0.29	0.66	0	0.86	1.78	2.47	0.76	0.03	2.07	0	6.36	0.17	0.56	0.29
Ctrl 8	P8	3	1373	150																													5.61	5.76	11.1	7.73	6.94	7.57	7.12
Ctrl 9	P8	3	1377	149																													3.04	2.19	4.43	6.78	12.66	4.46	2.79	13.53
Ctrl 10	P8	2	611	70
Ctrl 11	P8	3	1217	141
Ctrl 12	P8	3	1561	126
Ctrl 13	P8	3	872	139																													16.73	13.95
Ctrl 14	P20	3	1076	0																													10.3	11.03	10.59	11.33	8.05	8.73	7.51	10.03	14.03	8.88	17.06
Ctrl 15	P20	3	1034	0
Ctrl 16	P21	3	1023	7
Ctrl 17	P21	2	766	4
Ctrl 18	P21	3	2105	1
Ctrl 19	P21	3	1285	3
Ctrl 20	P21	2	1168	33
Ctrl 21	P21	2	815	815

## Sheet: 5G
Number of cells and sections counted per individual for the data in figure 5										Raw data and statistical analysis that contribute to the data shown in figure 5
Confetti										Figure 5G
Ctrl = Myh11:Confetti
Exp Het= Myh11:Confetti:Lmna1827T/+										Two-way ANOVA	Ordinary
Exp Hom = Myh11:Confetti:Lmna1827T/1827T										Alpha	0.05
Sample ID	Age	Number of sections analyzed	Total number of counted nuclei in media	number of nuclei positive for GFP in media	number of nuclei positive for RFP in media	number of nuclei positive for CFP in media	number of nuclei positive for YFP in media			Source of Variation	% of total variation	P value	P value summary	Significant?
TEST GROUP										Interaction	4.032	0.0676	ns	No
Exp-Hom 1	P8	5	2036	10	6	1	3			Row Factor	6.341	0.0232	*	Yes
Exp-Hom 2	P8	5	3859	10	40	24	37			Column Factor	42.56	< 0,0001	****	Yes
Exp-Hom 3	P8	5	3034	17	54	25	12
Exp-Hom 4	P8	5	2243	27	72	13	41			ANOVA table	SS	DF	MS	F (DFn, DFd)	P value
Exp-Hom 5	P8	5	3769	17	103	13	29			Interaction	60.03	1	60.03	F (1, 48) = 3,497	P = 0,0676
Exp-Hom 6	P8	6	4462	16	121	17	42			Row Factor	94.4	1	94.4	F (1, 48) = 5,499	P = 0,0232
Exp-Hom 7	P8	5	3104	62	237	17	77			Column Factor	633.7	1	633.7	F (1, 48) = 36,92	P < 0,0001
Exp-Hom 8	P8	3	1640	1	17	11	17			Residual	824	48	17.17
Exp-Hom 9	P8	3	2323	51	90	73	96
Exp-Het 1	P8	6	6556	98	157	43	163			Compare cell means regardless of rows and columns
Exp-Het 2	P8	4	3844	14	43	3	28
Exp-Het 3	P8	3	2754	18	45	39	34			Number of families	1
Exp-Het 4	P8	3	3205	37	127	87	78			Number of comparisons per family	6
Exp-Het 5	P8	3	3325	38	141	85	134			Alpha	0.05
Exp-Hom 10	P20	3	1953	52	128	86	63
Exp-Hom 11	P20	3	863	2	26	12	36			Tukey's multiple comparisons test	Mean Diff,	95% CI of diff,	Significant?	Summary	Adjusted P Value
Exp-Het 6	P20	3	1526	58	45	33	5
Exp-Het 7	P20	3	1194	37	37	33	15			Myh11:Confetti:P8 vs. Myh11:Confetti:P21	-9.487	-14,44 to -4,532	Yes	****	3.37478e-05
Exp-Het 8	P20	3	1848	41	25	66	7			Myh11:Confetti:P8 vs. Myh11:LmnaLCS:Confetti:P8	0.5671	-3,680 to 4,814	No	ns	0.98443
Exp-Hom 12	P21	3	1169	38	66	30	31			Myh11:Confetti:P8 vs. Myh11:LmnaLCS:Confetti:P21	-4.454	-8,517 to -0,3917	Yes	*	0.0265474
Exp-Hom 13	P21	3	2053	28	56	70	1			Myh11:Confetti:P21 vs. Myh11:LmnaLCS:Confetti:P8	10.05	5,167 to 14,94	Yes	****	9.18445e-06
Exp-Hom 14	P21	3	1602	19	85	47	9			Myh11:Confetti:P21 vs. Myh11:LmnaLCS:Confetti:P21	5.033	0,3051 to 9,760	Yes	*	0.0328
Exp-Hom 15	P21	3	1629	18	44	57	20			Myh11:LmnaLCS:Confetti:P8 vs. Myh11:LmnaLCS:Confetti:P21	-5.021	-9,001 to -1,042	Yes	**	0.0081
Exp-Hom 16	P21	6	2382	72	88	57	45
Exp-Hom 17	P21	6	1805	43	56	64	37
Exp-Hom 18	P21	4	1543	27	33	35	23			Test details	Mean 1	Mean 2	Mean Diff,	SE of diff,	N1	N2
Exp-Hom 19	P21	7	2771	53	113	88	80
Exp-Het 9	P21	3	876	5	21	16	6			Myh11:Confetti:P8 vs. Myh11:Confetti:P21	6.889	16.38	-9.487	1.862	13	8
Exp-Het 10	P21	6	2360	73	90	94	73			Myh11:Confetti:P8 vs. Myh11:LmnaLCS:Confetti:P8	6.889	6.322	0.5671	1.596	13	14
Exp-Het 11	P21	6	1733	68	81	72	73			Myh11:Confetti:P8 vs. Myh11:LmnaLCS:Confetti:P21	6.889	11.34	-4.454	1.527	13	17
Exp-Het 12	P21	3	1033	24	83	68	41			Myh11:Confetti:P21 vs. Myh11:LmnaLCS:Confetti:P8	16.38	6.322	10.05	1.836	8	14
										Myh11:Confetti:P21 vs. Myh11:LmnaLCS:Confetti:P21	16.38	11.34	5.033	1.776	8	17
										Myh11:LmnaLCS:Confetti:P8 vs. Myh11:LmnaLCS:Confetti:P21	6.322	11.34	-5.021	1.495	14	17
CONTROL GROUP
Ctrl 1	P8	3	1748	17	49	14	39			Individual Data
Ctrl 2	P8	3	2370	19	58	39	42				P8
Ctrl 3	P8	3	1169	28	26	39	17			Myh11:Confetti	7.9	6.68	9.39	5.57	5.02	3.17
Ctrl 4	P8	3	3641	24	62	68	47			Myh11:LmnaLCS:Confetti	7.34	2.34	5.06	10.35	12.06	1.48
Ctrl 5	P8	3	1342	19	14	15	19
Ctrl 6	P8	3	2871	33	49	49	31				P21
Ctrl 7	P8	3	3047	31	72	29	43			Myh11:Confetti	9.28	15.95	17.52	30.15	14.37	13.06
Ctrl 8	P8	3	1381	35	59	20	39			Myh11:LmnaLCS:Confetti	17.23	14.09	21.59	5.46	7.43	9.5
Ctrl 9	P8	3	1676	48	39	21	27
Ctrl 10	P8	3	1223	17	26	11	32
Ctrl 11	P8	3	2394	45	46	64	35
Ctrl 12	P8	3	1638	35	39	19	23
Ctrl 13	P8	3	1866	5	27	8	19
Ctrl 14	P20	3	1005	31	56	59	22
Ctrl 15	P20	3	1007	27	49	39	25
Ctrl 16	P21	4	2027	14	85	51	44
Ctrl 17	P21	3	1321	63	70	58	19
Ctrl 18	P21	3	3078	119	195	151	71
Ctrl 19	P21	3	1811	107	51	69	33
Ctrl 20	P21	3	1741	59	89	39	38
Ctrl 21	P21	3	1579	91	192	72	119

## Sheet: 5I
Raw data and statistical analysis that contribute to the data shown in figure 5
Figure 5I
Two-way ANOVA	Ordinary
Alpha	0.05
Source of Variation	% of total variation	P value	P value summary	Significant?
Interaction	0.6363	0.5131	ns	No
Row Factor	2.974	0.1608	ns	No
Column Factor	20.27	0.0005	***	Yes
ANOVA table	SS	DF	MS	F (DFn, DFd)	P value
Interaction	34.63	1	34.63	F (1, 48) = 0,4342	P = 0,5131
Row Factor	161.8	1	161.8	F (1, 48) = 2,029	P = 0,1608
Column Factor	1103	1	1103	F (1, 48) = 13,83	P = 0,0005
Residual	3828	48	79.76
Compare cell means regardless of rows and columns
Number of families	1
Number of comparisons per family	6
Alpha	0.05
Tukey's multiple comparisons test	Mean Diff,	95% CI of diff,	Significant?	Summary	Adjusted P Value
Myh11:Confetti:P8 vs. Myh11:Confetti:P21	-7.875	-18,56 to 2,805	No	ns	0.2165
Myh11:Confetti:P8 vs. Myh11:LmnaLCS:Confetti:P8	-1.97	-11,12 to 7,184	No	ns	0.9397
Myh11:Confetti:P8 vs. Myh11:LmnaLCS:Confetti:P21	-13.24	-21,99 to -4,480	Yes	**	0.0011
Myh11:Confetti:P21 vs. Myh11:LmnaLCS:Confetti:P8	5.905	-4,629 to 16,44	No	ns	0.4503
Myh11:Confetti:P21 vs. Myh11:LmnaLCS:Confetti:P21	-5.362	-15,55 to 4,829	No	ns	0.5054
Myh11:LmnaLCS:Confetti:P8 vs. Myh11:LmnaLCS:Confetti:P21	-11.27	-19,84 to -2,689	Yes	**	0.0055
Test details	Mean 1	Mean 2	Mean Diff,	SE of diff,	N1	N2
Myh11:Confetti:P8 vs. Myh11:Confetti:P21	0.9162	8.791	-7.875	4.013	13	8
Myh11:Confetti:P8 vs. Myh11:LmnaLCS:Confetti:P8	0.9162	2.886	-1.97	3.44	13	14
Myh11:Confetti:P8 vs. Myh11:LmnaLCS:Confetti:P21	0.9162	14.15	-13.24	3.29	13	17
Myh11:Confetti:P21 vs. Myh11:LmnaLCS:Confetti:P8	8.791	2.886	5.905	3.958	8	14
Myh11:Confetti:P21 vs. Myh11:LmnaLCS:Confetti:P21	8.791	14.15	-5.362	3.829	8	17
Myh11:LmnaLCS:Confetti:P8 vs. Myh11:LmnaLCS:Confetti:P21	2.886	14.15	-11.27	3.223	14	17
Individual Data
	P8
Myh11:Confetti	3.17	6.07	0	0	0	0
Myh11:LmnaLCS:Confetti	0	9.04	0	0	0	2.16
	P21
Myh11:Confetti	0	24.65	10.08	8.44	5.05	16.75
Myh11:LmnaLCS:Confetti	9.042	20.63	38.2	24.42	26.16	33.98

## Sheet: 5J
Raw data and statistical analysis that contribute to the data shown in figure 5
Figure 5J
P8 mice																P21 mice
Column A	P8 Myh11:Confetti															Column A	P21 Myh11:Confetti
vs.	vs,															vs.	vs,
Column B	P8 Myh11:LmnaLCS:Confetti															Column B	P21Myh11:LmnaLCS:Confetti
Unpaired t test																Unpaired t test
Variance assumption	Single pooled variance															Variance assumption	Single pooled variance
Multiple comparisons	Set P value threshold															Multiple comparisons	Set P value threshold
Method	Holm-Šídák method															Method	Holm-Šídák method
Alpha	0.05															Alpha	0.05
Number of tests performed	5															Number of tests performed	5
Number of rows omitted	0															Number of rows omitted	0
Nb of cells/cluster	Below threshold?	P value	Mean of P8 Myh11:Confetti	Mean of P8 Myh11:LmnaLCS:Confetti	Difference	SE of difference	t ratio	df	Adjusted P Value							Nb of cells/cluster	Below threshold?	P value	Mean of P8 Myh11:Confetti	Mean of P8 Myh11:LmnaLCS:Confetti	Difference	SE of difference	t ratio	df	Adjusted P Value
4	Yes	0.004486	0.226923	0.584286	-0.357363	0.123473	2.89425	125	0.022231							4	No	0.188956	1.655	1.20647	0.448529	0.339408	1.3215	115	0.649069
5	No	0.571783	0	0.07	-0.07	0.123473	0.566924	125	0.966375							5	No	0.192945	0.30375	0.748235	-0.444485	0.339408	1.30959	115	0.649069
6	No	0.898932	0	0.0157143	-0.0157143	0.123473	0.127269	125	0.998968							6	No	0.500313	0.07875	0.308235	-0.229485	0.339408	0.676134	115	0.794363
7	No	>0,999999	0	0	0	0.123473	0	125	>0,999999							7	No	0.511201	0.0275	0.251176	-0.223676	0.339408	0.659019	115	0.794363
8+	No	0.898932	0	0.0157143	-0.0157143	0.123473	0.127269	125	0.998968							8+	No	0.409753	0.02625	0.307059	-0.280809	0.339408	0.827348	115	0.794363
Individual Data																Individual Data
Number of cells/cluster in Myh11:Confetti mice																Number of cells/cluster in Myh11:Confetti mice
4	0.76	1.52	0	0	0	0	0	0	0.67	0	0	0	0			4	0	5.41	1.55	1.61	1	2.33	0.4	0.94
5	0	0	0	0	0	0	0	0	0	0	0	0	0			5	0	0.61	0.78	0.4	0.21	0.43	0	0
6	0	0	0	0	0	0	0	0	0	0	0	0	0			6	0	0	0	0	0	0.63	0	0
7	0	0	0	0	0	0	0	0	0	0	0	0	0			7	0	0	0	0	0	0.22	0	0
8+	0	0	0	0	0	0	0	0	0	0	0	0	0			8+	0	0	0	0	0	0.21	0	0
Number of cells/cluster in Myh11:LmnaLCS:Confetti mice																Number of cells/cluster in Myh11:LmnaLCS:Confetti mice
4	0	2.26	0	0	0	0.54	0	1.02	0	1.53	0	0.34	2.24	0.25		4	1.64	3.35	0	0	0.56	0.78	1.67	3.43	1.66	0	1.74	0.61	0	1.49	0	0	3.58
5	0	0	0	0	0	0	0	0	0	0	0	0	0.98	0		5	2.16	0.54	0.49	0	0	0	2.48	2.27	1.05	0	0	0	0	0.53	0	0.54	2.66
6	0	0	0	0	0	0	0	0.22	0	0	0	0	0	0		6	0.88	0.21	0	0	0	0	0	0.35	0.88	0	1.19	0	0	0	0	0.54	1.19
7	0	0	0	0	0	0	0	0	0	0	0	0	0	0		7	1.37	0.21	0	0	0	0	0	1.27	0.34	0.51	0	0	0	0	0	0	0.57
8+	0	0	0	0	0	0	0	0.22	0	0	0	0	0	0		8+	0.62	0.97	0	0	0	0	0	0.6	0.78	1.06	1.19	0	0	0	0	0	0

## Sheet: 5K
Raw data that contribute to the data shown in figure 5
Figure 5K
P8 mice
	Frequency of mice with clusters
Nb of cells/cluster	Myh11:Confetti	Myh11:Confetti:Lmna1827T
4	23.08	50
5	0	7.14
6	0	7.14
7	0	0
8+	0	7.14
P21 mice
	Frequency of mice with clusters
Nb of cells/cluster	Myh11:Confetti	Myh11:Confetti:Lmna1827T
4	87.5	64.71
5	62.5	52.94
6	12.5	41.8
7	12.5	35.29
8+	12.5	35.29
