# Supplementary material for: Recurrent somatic mutation and progerin expression in early vascular aging of chronic kidney disease
Source: Nat Aging. 2025 Jun 10;5(6):1046–62. doi: 10.1038/s43587-025-00882-6 (PMC12176630; doi:10.1038/s43587-025-00882-6)
Supplement: Supplementary file 9 — Statistical source data for Fig. 6. [file 43587_2025_882_MOESM9_ESM.xlsx]

## Sheet: 6B
Number of cells and sections counted per individual for the data in figure 6							Raw data and statistical analysis that contribute to the data shown in figure 6
BiP-Progerin							Figure 6B
Sample ID	Number of sections analyzed	Total number of counted nuclei in media	Number of nuclei positively stained for the marker (Progerin) in media	Number of nuclei positively stained for the marker (BiP) in media
CKD 12	1	522	1	87			Column B	CKD
CKD 14	1	699	71	169			vs.	vs,
CKD 17	1	493	104	135			Column A	Ctrls
CKD 20	1	412	50	119
CKD 21	1	753	35	172			Mann Whitney test
CKD 24	1	755	24	202			P value	0.0073
CKD 25	1	722	25	166			Exact or approximate P value?	Exact
CKD 27	1	679	30	162			P value summary	**
CKD 29	1	616	36	117			Significantly different? (P < 0.05)	Yes
CKD 32	1	572	19	117			One- or two-tailed P value?	Two-tailed
CKD 37	1	953	35	239			Sum of ranks in column A,B	62 , 169
CKD 40	1	548	41	239			Mann-Whitney U	17
Ctrl 2	1	695	7	158
Ctrl 9	1	284	8	64			Difference between medians
Ctrl 10	1	474	3	170			Median of column A	13,68, n=9
Ctrl 12	1	700	11	57			Median of column B	24,02, n=12
Ctrl 19	1	317	0	12			Difference: Actual	10.34
Ctrl 21	1	347	0	45			Difference: Hodges-Lehmann	10.1
Ctrl 22	1	497	5	68
Ctrl 23	1	380	4	53				Individual Data
Ctrl 24	1	739	12	82				Ctrls	CKD
								3.79	27.38
								35.86	43.61
								8.14	24.18
								12.97	28.88
								22.54	26.75
								13.68	18.99
								22.73	22.99
								13.95	22.84
								11.1	25.08
									23.86
									16.67
									20.45

## Sheet: 6D
Raw data and statistical analysis that contribute to the data shown in figure 6
Figure 6D
Spearman r
r	0.6335
95% confidence interval	0,2652 to 0,8405
P value
P (two-tailed)	0.002
P value summary	**
Exact or approximate P value?	Approximate
Significant? (alpha = 0.05)	Yes
Number of XY Pairs	21
	Individual Data
	% BiP	% progerin
	27.38	21.1
	43.61	7.48
	24.18	10.16
	28.88	12.14
	26.75	3.18
	18.99	5.84
	22.99	3.46
	22.84	4.65
	25.08	3.67
	23.86	4.42
	16.67	0.19
	20.45	3.32
	3.79	0
	35.86	0.63
	8.14	1.57
	12.97	0
	22.54	2.82
	13.68	1.01
	22.73	1.01
	13.95	1.05
	11.1	1.62

## Sheet: 6E
Raw data and statistical analysis that contribute to the data shown in figure 6
Figure 6E
Column A	Progerin positive cells
vs.	vs,
Column B	Progerin negative cells
Mann Whitney test
P value	0.000201172
Exact or approximate P value?	Exact
P value summary	***
Significantly different (P < 0.05)?	Yes
One- or two-tailed P value?	Two-tailed
Sum of ranks in column A,B	210 , 90
Mann-Whitney U	12
Difference between medians
Median of column A	56,15, n=12
Median of column B	21,63, n=12
Difference: Actual	34.52
Difference: Hodges-Lehmann	34.88
Individual Data
Progerin positive cells	Progerin negative cells
56.73	19.54
68.29	41.62
43.66	21.97
54	25.41
66.67	25.44
55.56	16.72
64	21.52
54.29	21.31
42.86	24.4
70	21.73
0	16.7
68.42	18.81

## Sheet: 6H
Raw data and statistical analysis that contribute to the data shown in figure 6
Figure 6H
Spearman r
r	0.7324
95% confidence interval	0,3576 to 0,9040
P value
P (two-tailed)	0.0018
P value summary	**
Exact or approximate P value?	Exact
Significant? (alpha = 0.05)	Yes
Number of XY Pairs	16
	Individual data
	%53BP1	%Progerin
	16.75	18.61
	16.29	4.77
	15.98	9.64
	19.79	7.05
	23.77	5.6
	5.03	0.64
	9.48	0.32
	18.69	5.06
	13.11	3.27
	6.5	0.05
	25	7.62
	11.76	5.18
	18.2657	3.69004
	15.2913	1.21359
	29.653	8.83281
	14.4309	2.23577

## Sheet: 6I
Raw data and statistical analysis that contribute to the data shown in figure 6
Figure 6I
Column B	Progerin negative cells
vs.	vs,
Column A	Progerin positive cells
Mann Whitney test
P value	1.85958e-05
Exact or approximate P value?	Exact
P value summary	****
Significantly different? (P < 0.05)	Yes
One- or two-tailed P value?	Two-tailed
Sum of ranks in column A,B	288 , 118
Mann-Whitney U	13
Difference between medians
Median of column A	45,19, n=14
Median of column B	14,69, n=14
Difference: Actual	-30.51
Difference: Hodges-Lehmann	-31.14
Individual Data
Progerin positive cells	Progerin negative cells
54.7619	22.6804
31.5789	10.67
36.1111	17.8161
9.09091	15.2334
60.4167	27.3356
43.4783	14.1372
43.6052	13.1626
46.7845	10.7345
61.1111	12.5767
67.4603	16.9709
61.6466	21.2996
41.6667	4.55038
53.8982	17.5691
32.0513	12.5449
