# Supplementary material for: Recurrent somatic mutation and progerin expression in early vascular aging of chronic kidney disease
Source: Nat Aging. 2025 Jun 10;5(6):1046–62. doi: 10.1038/s43587-025-00882-6 (PMC12176630; doi:10.1038/s43587-025-00882-6)
Supplement: Supplementary file 10 — Statistical source data for Fig. 7. [file 43587_2025_882_MOESM10_ESM.xlsx]

## Sheet: 7B
Number of cells and sections counted per individual for the data in figure 7							Raw data and statistical analysis that contribute to the data shown in figure 7
P21-Progerin							Figure 7B
Sample ID	Number of sections analyzed	Total number of counted nuclei in media	Number of nuclei positively stained for the marker (Progerin) in media	Number of nuclei positively stained for the marker (P21) in media
CKD 5	1	686	51	16			Column B	CKD
CKD 8	1	880	100	33			vs.	vs,
CKD 10	1	655	20	20			Column A	Ctrls
CKD 12	1	660	5	5
CKD 14	1	1141	162	44			Mann Whitney test
CKD 17	1	633	97	77			P value	4.8249e-05
CKD 20	1	549	24	28			Exact or approximate P value?	Exact
CKD 21	1	795	35	19			P value summary	****
CKD 27	1	785	11	26			Significantly different? (P < 0.05)	Yes
CKD 31	1	652	17	11			One- or two-tailed P value?	Two-tailed
CKD 32	1	804	16	22			Sum of ranks in column A,B	49 , 204
CKD 37	1	1019	32	41			Mann-Whitney U	4
CKD 50	1	381	7	6
Ctrl 7	1	126	0	0			Difference between medians
Ctrl 8	1	443	1	1			Median of column A	0,3700, n=9
Ctrl 9	1	267	5	1			Median of column B	3,050, n=13
Ctrl 10	1	382	0	0			Difference: Actual	2.68
Ctrl 12	1	488	3	7			Difference: Hodges-Lehmann	2.43
Ctrl 19	1	245	2	2
Ctrl 21	1	106	0	0				Individual Data
Ctrl 23	1	167	3	2				Ctrls	CKD
Ctrl 24	1	710	9	9				0.82	3.86
								0.23	2.33
								0	1.69
								0	12.16
								1.43	2.39
								0	4.02
								0.37	2.74
								1.2	3.31
								1.27	3.75
									5.1
									3.05
									0.76
									1.57

## Sheet: 7D
Raw data and statistical analysis that contribute to the data shown in figure 7
figure 7D
Spearman r
r	0.8619
95% confidence interval	0,6846 to 0,9429
P value
P (two-tailed)	2.54131e-07
P value summary	****
Exact or approximate P value?	Approximate
Significant? (alpha = 0.05)	Yes
Number of XY Pairs	22
	Individual Data
	%P21	%progerin
	0.82	0.82
	0.23	0.23
	0	0
	0	0
	1.43	0.61
	0	0
	0.37	1.87
	1.2	1.8
	1.27	1.27
	3.86	14.2
	2.33	7.43
	1.69	2.61
	12.16	15.32
	2.39	4.4
	4.02	3.14
	2.74	1.99
	3.31	1.4
	3.75	11.36
	5.1	4.37
	3.05	3.05
	0.76	0.76
	1.57	1.84

## Sheet: 7E
Raw data and statistical analysis that contribute to the data shown in figure 7
figure 7E
Column B	Progerin negative cells
vs.	vs,
Column A	Progerin positive cells
Mann Whitney test
P value	1.92297e-07
Exact or approximate P value?	Exact
P value summary	****
Significantly different? (P < 0.05)	Yes
One- or two-tailed P value?	Two-tailed
Sum of ranks in column A,B	260 , 91
Mann-Whitney U	0
Difference between medians
Median of column A	22,86, n=13
Median of column B	2,180, n=13
Difference: Actual	-20.68
Difference: Hodges-Lehmann	-20.68
Individual Data
Progerin positive cells	Progerin negative cells
16.67	1.74
19.61	0.94
17.65	1.26
40.21	7.09
22.86	1.45
21.88	3.44
25	2.28
36.36	2.84
16	2.18
37.5	3.62
25	2.36
40	0.46
14.29	1.34

## Sheet: 7G
Number of cells and sections counted per individual for the data in figure 7						Raw data and statistical analysis that contribute to the data shown in figure 7
P16-Progerin						figure 7G
Sample ID	Number of sections analyzed	Total number of counted nuclei in media	Number of nuclei positively stained for the marker (Progerin) in media	Number of nuclei positively stained for the marker (P16) in media
CKD 5	1	650	63	110		Column B	CKD
CKD 8	1	801	88	143		vs.	vs,
CKD 10	1	575	29	64		Column A	Ctrls
CKD 11	1	548	8	71
CKD 12	1	461	7	17		Mann Whitney test
CKD 14	1	1005	68	116		P value	0.0035
CKD 17	1	553	80	166		Exact or approximate P value?	Exact
CKD 19	1	778	8	120		P value summary	**
CKD 20	1	459	17	81		Significantly different? (P < 0.05)	Yes
CKD 21	1	562	75	163		One- or two-tailed P value?	Two-tailed
CKD 22	1	526	11	85		Sum of ranks in column A,B	81,50 , 269,5
CKD 24	1	607	9	103		Mann-Whitney U	26.5
CKD 25	1	673	8	103
CKD 29	1	544	7	63		Difference between medians
CKD 32	1	774	10	122		Median of column A	6,795, n=10
CKD 37	1	787	35	275		Median of column B	15,96, n=16
Ctrl 2	1	512	0	6		Difference: Actual	9.165
Ctrl 6	1	740	0	189		Difference: Hodges-Lehmann	9.27
Ctrl 9	1	234	8	27
Ctrl 10	1	451	4	26			Individual Data
Ctrl 11	1	460	0	36			Ctrls	CKD
Ctrl 12	1	569	2	20			14.29	16.92
Ctrl 19	1	133	0	19			25.54	16.97
Ctrl 21	1	213	0	6			5.76	30.02
Ctrl 22	1	377	1	44			7.83	15.42
Ctrl 23	1	181	1	2			3.51	15.3
							2.82	29
							11.54	34.94
							11.67	17.85
							1.17	16.16
							1.1	17.65
								11.13
								11.58
								11.54
								3.69
								12.96
								15.76

## Sheet: 7I
Raw data and statistical analysis that contribute to the data shown in figure 7
figure 7I
Spearman r
r	0.546
95% confidence interval	0,1896 to 0,7753
P value
P (two-tailed)	0.0039
P value summary	**
Exact or approximate P value?	Approximate
Significant? (alpha = 0.05)	Yes
Number of XY Pairs	26
	Individual Data
	% P16	% Progerin
	14.29	0
	25.54	0
	7.83	0
	2.82	0
	1.17	0
	11.67	0.27
	1.1	0.55
	3.51	0.35
	5.76	0.89
	11.58	1.29
	3.69	1.52
	11.54	3.42
	15.42	1.03
	15.3	1.19
	12.96	1.46
	16.97	1.48
	15.76	1.29
	16.16	2.09
	17.65	3.7
	11.13	5.04
	34.94	4.45
	16.92	9.69
	11.54	6.77
	29	13.35
	30.02	14.47
	17.85	10.99

## Sheet: 7J
Raw data and statistical analysis that contribute to the data shown in figure 7
figure 7J
Column B	Progerin negative cells
vs.	vs,
Column A	Progerin positive cells
Mann Whitney test
P value	0.0194
Exact or approximate P value?	Exact
P value summary	*
Significantly different? (P < 0.05)	Yes
One- or two-tailed P value?	Two-tailed
Sum of ranks in column A,B	325,5 , 202,5
Mann-Whitney U	66.5
Difference between medians
Median of column A	29,21, n=16
Median of column B	15,66, n=16
Difference: Actual	-13.55
Difference: Hodges-Lehmann	-11
Individual Data
Progerin positive cells	Progerin negative cells
0	3.74
62.5	9.73
12.5	15.45
12.5	15.34
12.5	12.96
33.33	16.72
30	15.58
36.36	15.73
17.65	17.65
34.48	9.89
34.29	34.97
22.22	16.35
19.12	10.99
37.33	27.72
46.25	27.27
28.41	16.55
