# Supplementary material for: Recurrent somatic mutation and progerin expression in early vascular aging of chronic kidney disease
Source: Nat Aging. 2025 Jun 10;5(6):1046–62. doi: 10.1038/s43587-025-00882-6 (PMC12176630; doi:10.1038/s43587-025-00882-6)
Supplement: Supplementary file 11 — Statistical source data for Fig. 8. [file 43587_2025_882_MOESM11_ESM.xlsx]

## Sheet: 8C
Number of cells and sections counted per individual for the data in figure 8										Raw data and statistical analyses that contribute to the data shown in figure 8
Confetti										Figure 8C
Sample ID	Number of sections analyzed	Total number of counted nuclei in media	number of nuclei positive for GFP in media	number of nuclei positive for RFP in media	number of nuclei positive for CFP in media	number of nuclei positive for YFP in media
Exp-aging 1	4	3563	128	483	324	170				ANOVA summary
Exp-aging 2	4	2733	256	521	366	265				F	4.325
Exp-aging 3	4	2440	280	525	301	242				P value	0.0303
Exp-aging 4	4	1724	133	323	204	165				P value summary	*
Exp-aging 5	4	2708	70	281	198	73				Are differences among means statistically significant? (P < 0.05)	Yes
Exp-aging 8	4	2065	62	254	130	49				R square	0.3372
Exp-aging 9	4	2738	126	394	166	93
Exp-aging 6	4	1911	37	125	87	25				Brown-Forsythe test
Exp-aging 7	4	2617	42	225	93	43				F (DFn, DFd)	2,887 (2, 17)
										P value	0.0833
Ctrl-aging 1	4	2007	126	158	209	68				P value summary	ns
Ctrl-aging 2	4	2315	128	422	305	111				Significantly different standard deviations? (P < 0.05)	No
Ctrl-aging 3	4	2140	7	152	76	40
Ctrl-aging 4	4	2231	118	257	205	132				Bartlett's test
										Bartlett's statistic (corrected)	5.651
Exp 2w-1	4	3643	112	270	83	13				P value	0.0593
Exp 2w-2	4	4666	84	388	75	12				P value summary	ns
Exp 2w-3	4	2456	11	142	2	0				Significantly different standard deviations? (P < 0.05)	No
Exp 2w-4	3	1770	39	162	90	122
Exp 2w-5	3	1619	44	68	63	28				ANOVA table	SS	DF	MS	F (DFn, DFd)	P value
Exp 2w-6	3	1440	27	63	60	32				Treatment (between columns)	1405	2	702.7	F (2, 17) = 4,325	P = 0,0303
Exp 2w-7	2	1603	23	60	52	16				Residual (within columns)	2762	17	162.5
										Total	4168	19
										Data summary
										Number of treatments (columns)	3
										Number of values (total)	20
										Number of families	1
										Number of comparisons per family	3
										Alpha	0.05
											22.6
										Tukey's multiple comparisons test	Mean Diff,	95% CI of diff,	Significant?	Summary	Adjusted P Value
										Myh11:Conftti:Lmna1827T 2w vs. Myh11:Confetti 10w	-14.36	-34,86 to 6,134	No	ns	0.2002	A-B
										Myh11:Conftti:Lmna1827T 2w vs. Myh11:Conftti:Lmna1827T 10w	-18.56	-35,04 to -2,080	Yes	*	0.0262	A-C
										Myh11:Confetti 10w vs. Myh11:Conftti:Lmna1827T 10w	-4.197	-23,85 to 15,45	No	ns	0.8489	B-C
										Test details	Mean 1	Mean 2	Mean Diff,	SE of diff,	n1	n2	q	DF
										Myh11:Conftti:Lmna1827T 2w vs. Myh11:Confetti 10w	14.37	28.73	-14.36	7.989	7	4	2.542	17
										Myh11:Conftti:Lmna1827T 2w vs. Myh11:Conftti:Lmna1827T 10w	14.37	32.92	-18.56	6.424	7	9	4.086	17
										Myh11:Confetti 10w vs. Myh11:Conftti:Lmna1827T 10w	28.73	32.92	-4.197	7.66	4	9	0.7749	17
											Individual data
											Myh11:Conftti:Lmna1827T 2w	Myh11:Confetti 10w	Myh11:Conftti:Lmna1827T 10w
											13.029	27.94	15.74
											12.98	41.11	14.55
											6.25	12.78	21.9
											24	33.08	27.86
											12		33.63
											13.3		52.18
											19		55.33
													52.53
													22.6

## Sheet: 8E
Number of cells and sections counted per individual for the data in figure 8						Raw data and statistical analyses that contribute to the data shown in figure 8
BiP						Figure 8E
Sample ID	Number of sections analyzed	Total number of counted nuclei in media	Number of nuclei positively stained for the marker (BiP) in media
Exp-aging 1	2	1175	2			Column B	Myh11:Confetti
Exp-aging 2	4	1552	11			vs.	vs,
Exp-aging 3	2	757	3			Column A	Myh11:Conftti:Lmna1827T
Exp-aging 4	4	1400	1
Exp-aging 5	2	705	4			Unpaired t test
Exp-aging 6	3	392	35			P value	2.09277e-05
Exp-aging 7	6	2727	206			P value summary	****
Exp-aging 8	6	1897	169			Significantly different (P < 0.05)?	Yes
Exp-aging 9	3	964	68			One- or two-tailed P value?	Two-tailed
						t, df	t=6,472, df=13
Ctrl-aging 1	4	2615	3
Ctrl-aging 2	4	2029	14			How big is the difference?
Ctrl-aging 3	2	905	0			Mean of column A	0.1517
Ctrl-aging 4	4	1554	0			Mean of column B	7.578
Ctrl-aging 6	6	5430	6			Difference between means (B - A) ± SEM	7,426 ± 1,147
Ctrl-aging 5	6	2106	0			95% confidence interval	4,947 to 9,905
						R squared (eta squared)	0.7632
						F test to compare variances
						F, DFn, Dfd	105,7, 8, 5
						P value	<0,0001
						P value summary	****
						Significantly different (P < 0.05)?	Yes
						Data analyzed
						Sample size, column A	6
						Sample size, column B	9
							Individual data
							Myh11:Confetti	Myh11:Conftti:Lmna1827T
							0	8.93
							0.11	7.55
							0.11	8.91
							0.69	7.05
							0	1.7
							0	6.51
								8.06
								7.29
								12.2

## Sheet: 8G
Number of cells and sections counted per individual for the data in figure 8							Raw data and statistical analyses that contribute to the data shown in figure 8
VSMCs density							figure 8G
Sample ID	Number of sections analyzed	Total number of counted nuclei in media	Area
Exp-aging 1	4	1797	461221				Column B	Myh11:Confetti
Exp-aging 2	4	1321	405547				vs.	vs,
Exp-aging 3	4	1478	510024				Column A	Myh11:Conftti:Lmna1827T
Exp-aging 4	4	1589	522977
exp-aging 5	4	1290	621461				Unpaired t test
Exp-aging 6	5	1135	776019				P value	0.0025
Exp-aging 7	6	3451	1087364				P value summary	**
Exp-aging 8	6	2677	1041000				Significantly different (P < 0.05)?	Yes
Exp-aging 9	5	1296	710939				One- or two-tailed P value?	Two-tailed
							t, df	t=3,736, df=13
Ctrl-aging 1	4	2543	588852				How big is the difference?
Ctrl-aging 2	4	1904	420853				Mean of column A	3968
Ctrl-aging 3	4	2140	520089				Mean of column B	2706
Ctrl-aging 4	4	1633	431183				Difference between means (B - A) ± SEM	-1262 ± 337,7
Ctrl-aging 6	5	2715	704176				95% confidence interval	-1991 to -532,0
Ctrl-aging 5	5	2064	629136				R squared (eta squared)	0.5177
Ctrl aging 7	3	1142	283287
Ctrl aging 8	2	1256	333749				F test to compare variances
							F, DFn, Dfd	3,662, 8, 5
							P value	0.1691
							P value summary	ns
							Significantly different (P < 0.05)?	No
							Data analyzed
							Sample size, column A	6
							Sample size, column B	9
								Individual data
								Myh11:Confetti	Myh11:Conftti:Lmna1827T
								3360.61	1587.06
								3829.09	3050.45
								4246.18	2578.59
								4503.15	1842.13
								4042.3	3927.25
								3824.1	3283.14
									2899.62
									3111.61
									2073.35

## Sheet: 8I
Scoring per section per individual for the data in figure 8							Raw data and statistical analyses that contribute to the data shown in figure 8
Masson's trichrome
Sample ID	Number of sections analyzed	Scoring					figure 8I
Exp-aging 6	2	1.25
Exp-aging 7	3	1.33					Column B	Myh11:Confetti
Exp-aging 8	6	2.5					vs.	vs,
Exp-aging 9	5	2.2					Column A	Myh11:Conftti:Lmna1827T
Ctrl-aging 5	6	0.66					Unpaired t test
Ctrl-aging 6	6	0.75					P value	0.0094
Ctrl-aging 7	4	0.375					P value summary	**
Ctrl-aging 8	4	0.625					Significantly different (P < 0.05)?	Yes
							One- or two-tailed P value?	Two-tailed
							t, df	t=3,764, df=6
							How big is the difference?
							Mean of column A	0.605
							Mean of column B	1.82
							Difference between means (B - A) ± SEM	1,215 ± 0,3228
							95% confidence interval	0,4252 to 2,005
							R squared (eta squared)	0.7025
							F test to compare variances
							F, DFn, Dfd	14,92, 3, 3
							P value	0.0524
							P value summary	ns
							Significantly different (P < 0.05)?	No
							Data analyzed
							Sample size, column A	4
							Sample size, column B	4
								Individual data
								Myh11:Confetti	Myh11:Conftti:Lmna1827T
								0.67	2.2
								0.75	2.5
								0.375	1.25
								0.625	1.33

## Sheet: 8J
Raw data and statistical analyses that contribute to the data shown in figure 8
figure 8J
Runx2			Spp1			Bmp2
Column B	Myh11:Confetti		Column B	Myh11:Confetti		Column B	Myh11:Confetti
vs.	vs,		vs.	vs,		vs.	vs,
Column A	Myh11:Conftti:Lmna1827T		Column A	Myh11:Conftti:Lmna1827T		Column A	Myh11:Conftti:Lmna1827T
Unpaired t test			Unpaired t test			Unpaired t test
P value	0.0281		P value	0.0175		P value	0.2253
P value summary	*		P value summary	*		P value summary	ns
Significantly different (P < 0.05)?	Yes		Significantly different (P < 0.05)?	Yes		Significantly different (P < 0.05)?	No
One- or two-tailed P value?	Two-tailed		One- or two-tailed P value?	Two-tailed		One- or two-tailed P value?	Two-tailed
t, df	t=2,527, df=11		t, df	t=2,792, df=11		t, df	t=1,285, df=11
How big is the difference?			How big is the difference?			How big is the difference?
Mean of column A	1		Mean of column A	0.9998		Mean of column A	1
Mean of column B	2.219		Mean of column B	44.45		Mean of column B	2.731
Difference between means (B - A) ± SEM	1,219 ± 0,4824		Difference between means (B - A) ± SEM	43,45 ± 15,56		Difference between means (B - A) ± SEM	1,731 ± 1,348
95% confidence interval	0,1572 to 2,281		95% confidence interval	9,195 to 77,70		95% confidence interval	-1,235 to 4,697
R squared (eta squared)	0.3673		R squared (eta squared)	0.4147		R squared (eta squared)	0.1305
F test to compare variances			F test to compare variances			F test to compare variances
F, DFn, Dfd	3,256, 6, 5		F, DFn, Dfd	560,7, 6, 5		F, DFn, Dfd	7,786, 6, 5
P value	0.2161		P value	<0,0001		P value	0.0397
P value summary	ns		P value summary	****		P value summary	*
Significantly different (P < 0.05)?	No		Significantly different (P < 0.05)?	Yes		Significantly different (P < 0.05)?	Yes
Data analyzed			Data analyzed			Data analyzed
Sample size, column A	6		Sample size, column A	6		Sample size, column A	6
Sample size, column B	7		Sample size, column B	7		Sample size, column B	7
Individual data
Myh11:Confetti	Myh11:Conftti:Lmna1827T		Myh11:Confetti	Myh11:Conftti:Lmna1827T		Myh11:Confetti	Myh11:Conftti:Lmna1827T
1.543	1.766		4.124	34.321		0.328	0.871
1.195	1.755		0.986	18.328		0.553	0.708
1.251	4.324		0	113.989		0.666	0.947
0	1.599		0	32.616		3.266	1.991
0.625	2.025		0	79.516		0.519	1.076
1.386	2.82		0.889	14.668		0.668	4.338
	1.244			17.685			9.188
