# Supplementary material for: Recurrent somatic mutation and progerin expression in early vascular aging of chronic kidney disease
Source: Nat Aging. 2025 Jun 10;5(6):1046–62. doi: 10.1038/s43587-025-00882-6 (PMC12176630; doi:10.1038/s43587-025-00882-6)
Supplement: Supplementary file 12 — Statistical source data for Extended Data Fig. 1. [file 43587_2025_882_MOESM12_ESM.xlsx]

## Sheet: 1F
Raw data and statistical analyses that contribute to the data shown in Extended Data Figure 1
Extended Data Figure 1F
Kruskal-Wallis test
P value	0.1049
Exact or approximate P value?	Approximate
P value summary	ns
Do the medians vary signif. (P < 0.05)?	No
Number of groups	5
Kruskal-Wallis statistic	7.659
Data summary
Number of treatments (columns)	5
Number of values (total)	50
Number of families	1
Number of comparisons per family	10
Alpha	0.05
Dunn's multiple comparisons test	Mean rank diff,	Significant?	Summary	Adjusted P Value
ADPKD vs. CGN	3.679	No	ns	> 0,9999	A-B
ADPKD vs. DN	12.92	No	ns	0.6746	A-C
ADPKD vs. NUD	-4.25	No	ns	> 0,9999	A-D
ADPKD vs. Other	-2.125	No	ns	> 0,9999	A-E
CGN vs. DN	9.238	No	ns	> 0,9999	B-C
CGN vs. NUD	-7.929	No	ns	> 0,9999	B-D
CGN vs. Other	-5.804	No	ns	> 0,9999	B-E
DN vs. NUD	-17.17	No	ns	0.1912	C-D
DN vs. Other	-15.04	No	ns	0.1895	C-E
NUD vs. Other	2.125	No	ns	> 0,9999	D-E
Test details	Mean rank 1	Mean rank 2	Mean rank diff,	n1	n2
ADPKD vs. CGN	27.75	24.07	3.679	8	14
ADPKD vs. DN	27.75	14.83	12.92	8	9
ADPKD vs. NUD	27.75	32	-4.25	8	7
ADPKD vs. Other	27.75	29.88	-2.125	8	12
CGN vs. DN	24.07	14.83	9.238	14	9
CGN vs. NUD	24.07	32	-7.929	14	7
CGN vs. Other	24.07	29.88	-5.804	14	12
DN vs. NUD	14.83	32	-17.17	9	7
DN vs. Other	14.83	29.88	-15.04	9	12
NUD vs. Other	32	29.88	2.125	7	12
	Individual data
	ADPKD	CGN	DN	NUD	Other
	0.2	0.3	2.8	3.9	2.2
	0	2.4	0	0.2	3.5
	15.4	3.5	0.6	9.7	3.1
	5.3	2.2	0	2.5	2.9
	5.8	0.1	0.9	1.7	2.7
	3.3	7.1	0.6	0.4	0.2
	0	7.7	0	3.5	1.3
	0.7	0.4	0		0.5
		0	0.2		1.5
		3.3			0.8
		0			0.6
		0.6			8.6
		0.3
		0.3
