# Supplementary material for: Recurrent somatic mutation and progerin expression in early vascular aging of chronic kidney disease
Source: Nat Aging. 2025 Jun 10;5(6):1046–62. doi: 10.1038/s43587-025-00882-6 (PMC12176630; doi:10.1038/s43587-025-00882-6)
Supplement: Supplementary file 14 — Statistical source data for Extended Data Fig. 2. [file 43587_2025_882_MOESM14_ESM.xlsx]

## Sheet: 2A
Raw data and statistical analyses that contribute to the data shown in Extended Data Figure 2
Extended Data Figure 2A
Column A	PFA -
vs.	vs,
Column B	PFA +
Unpaired t test
Variance assumption	Individual variance for each row
Multiple comparisons	Set P value threshold
Method	Holm-Šídák method
Alpha	0.05
Number of tests performed	3
Number of rows omitted	0
Sample ID	Below threshold?	P value	Mean of PFA -	Mean of PFA +	Difference	SE of difference	t ratio	df	Adjusted P Value
HGPS Het.	No	0.495968	51.2	51.7	-0.5	0.6683	0.7481	4	0.495968
HGPS 7% +WT 93%	No	0.151618	7.133	6.5	0.6333	0.358	1.769	4	0.291543
HGPS 5% +WT 95%	No	0.108535	5.667	4.213	1.453	0.7057	2.059	4	0.291543
	Individual data
		HGPS Het.
	PFA -	52.2	51.1	50.3
	PFA +	51.1	52.4	51.6
		HGPS 7% +WT 93%
	PFA -	6.9	7.5	7
	PFA +	6.38	6.04	7.08
		HGPS 5% +WT 95%
	PFA -	6.2	5.2	5.6
	PFA +	4.78	4.93	2.93

## Sheet: 2B
Raw data and statistical analyses that contribute to the data shown in Extended Data Figure 2
Extended Data Figure 2B
Heart					Aorta
Column B	+Uracil-DNA Glycosylase				Column B	+Uracil-DNA Glycosylase
vs.	vs,				vs.	vs,
Column A	-Uracil-DNA Glycosylase				Column A	-Uracil-DNA Glycosylase
Unpaired t test					Unpaired t test
P value	0.0273				P value	0.7322
P value summary	*				P value summary	ns
Significantly different (P < 0.05)?	Yes				Significantly different (P < 0.05)?	No
One- or two-tailed P value?	Two-tailed				One- or two-tailed P value?	Two-tailed
t, df	t=3,400, df=4				t, df	t=0,3671, df=4
How big is the difference?					How big is the difference?
Mean of column A	0.0026				Mean of column A	0.003367
Mean of column B	0.002033				Mean of column B	0.003
Difference between means (B - A) ± SEM	-0,0005667 ± 0,0001667				Difference between means (B - A) ± SEM	-0,0003667 ± 0,0009989
95% confidence interval	-0,001029 to -0,0001039				95% confidence interval	-0,003140 to 0,002407
R squared (eta squared)	0.7429				R squared (eta squared)	0.03259
F test to compare variances					F test to compare variances
F, DFn, Dfd	1,083, 2, 2				F, DFn, Dfd	1,103, 2, 2
P value	0.96				P value	0.951
P value summary	ns				P value summary	ns
Significantly different (P < 0.05)?	No				Significantly different (P < 0.05)?	No
Data analyzed					Data analyzed
Sample size, column A	3				Sample size, column A	3
Sample size, column B	3				Sample size, column B	3
	Individual data					Individual data
	-Urcail-DNA Glycosylase	+Urcail-DNA Glycosylase				-Urcail-DNA Glycosylase	+Urcail-DNA Glycosylase
	0.0028	0.0021				0.003	0.0043
	0.0026	0.0018				0.0047	0.0029
	0.0024	0.0022				0.0024	0.0018

## Sheet: 2C
Raw data and statistical analyses that contribute to the data shown in Extended Data Figure 2
Extended Data Figure 2C
CKD				Ctrls				CVD ctrls
Pearson r				Spearman r				Spearman r
r	0.04008			r	-0.229			r	0.387
95% confidence interval	-0,2532 to 0,3266			95% confidence interval	-0,5943 to 0,2147			95% confidence interval
R squared	0.001606
				P value				P value
P value				P (two-tailed)	0.2933			P (two-tailed)	0.3089
P (two-tailed)	0.7914			P value summary	ns			P value summary	ns
P value summary	ns			Exact or approximate P value?	Approximate			Exact or approximate P value?	Exact
Significant? (alpha = 0.05)	No			Significant? (alpha = 0.05)	No			Significant? (alpha = 0.05)	No
Number of XY Pairs	46			Number of XY Pairs	23			Number of XY Pairs	9
	Individual data				Individual data				Individual data
	Age	Mutation FA CKD			Age	Mutation FA Ctrls			Age	Mutation FA CVD Ctrls
	36	13.1			48	2.84			52	0.14
	64	3.7			62	0			77	0.19
	48	38			47	0			67	0
	66	20.9			54	0.85			54	0
	63	2.9			50	1			68	0.14
	28	0.9			53	0			67	0
	30	11.8			28	0.76			79	0.12
	54	0.3			42	0			56	0
	20	8.8			65	0			62	0
	24	0.49			47	0
	47	19.3			57	0
	46	0			47	0
	23	34.8			44	0
	53	0			45	0
	20	35.3			61	0.36
	64	0			47	0
	43	5.8			46	0
	50	43.4			55	0
	61	1.8			35	1.26
	58	0			64	0
	61	17.8			30	2.8
	23	0.6			50	0
	62	0.6			44	0
	37	0.7
	45	0
	49	0
	42	33.3
	55	0
	41	1.5
	43	21
	69	34.2
	59	49.7
	65	0
	56	9
	26	1.1
	26	1
	21	8.1
	29	1.5
	58	32.9
	66	0
	51	0
	48	8.9
	50	5.6
	49	39.1
	40	1.1
	68	11.9

## Sheet: 2D
Raw data and statistical analyses that contribute to the data shown in Extended Data Figure 2
Extended Data Figure 2D
Kruskal-Wallis test
P value	0.9791
Exact or approximate P value?	Approximate
P value summary	ns
Do the medians vary signif. (P < 0.05)?	No
Number of groups	5
Kruskal-Wallis statistic	0.4392
Data summary
Number of treatments (columns)	5
Number of values (total)	46
Number of families	1
Number of comparisons per family	10
Alpha	0.05
Dunn's multiple comparisons test	Mean rank diff,	Significant?	Summary	Adjusted P Value
ADPKD vs. CGN	-2.308	No	ns	>0,9999	A-B
ADPKD vs. DN	1.5	No	ns	>0,9999	A-C
ADPKD vs. NUD	-1.857	No	ns	>0,9999	A-D
ADPKD vs. Other	-1.125	No	ns	>0,9999	A-E
CGN vs. DN	3.808	No	ns	>0,9999	B-C
CGN vs. NUD	0.4505	No	ns	>0,9999	B-D
CGN vs. Other	1.183	No	ns	>0,9999	B-E
DN vs. NUD	-3.357	No	ns	>0,9999	C-D
DN vs. Other	-2.625	No	ns	>0,9999	C-E
NUD vs. Other	0.7321	No	ns	>0,9999	D-E
Test details	Mean rank 1	Mean rank 2	Mean rank diff,	n1	n2	Z
ADPKD vs. CGN	22.5	24.81	-2.308	7	13	0.3686
ADPKD vs. DN	22.5	21	1.5	7	7	0.2102
ADPKD vs. NUD	22.5	24.36	-1.857	7	7	0.2602
ADPKD vs. Other	22.5	23.63	-1.125	7	12	0.1771
CGN vs. DN	24.81	21	3.808	13	7	0.6083
CGN vs. NUD	24.81	24.36	0.4505	13	7	0.07197
CGN vs. Other	24.81	23.63	1.183	13	12	0.2213
DN vs. NUD	21	24.36	-3.357	7	7	0.4704
DN vs. Other	21	23.63	-2.625	7	12	0.4133
NUD vs. Other	24.36	23.63	0.7321	7	12	0.1153
	Individual data
	ADPKD	CGN	DN	NUD	Other
	43.4	0.9	0	1.1	34.8
	9	8.8	39.1	13.1	35.3
	0	8.1	32.9	1.5	2.9
	5.8	1.5	38	11.8	19.3
	11.9	0.6	0	21	20.9
	0.6	1.8	0	5.6	0.7
	0	33.3	0	0	49.7
		1.1			0
		34.2			0
		8.9			1
		0.3			0.49
		17.8			0
		3.7

## Sheet: 2E
Raw data and statistical analyses that contribute to the data shown in Extended Data Figure 2
Extended Data Figure 2E
Spearman r
r	0.03511
95% confidence interval	-0,3676 to 0,4267
P value
P (two-tailed)	0.8648
P value summary	ns
Exact or approximate P value?	Approximate
Significant? (alpha = 0.05)	No
Number of XY Pairs	26
	Individual data
	Age	Mutation FA in blood
	47	0.044
	28	0.038
	45	0.03
	41	0.041
	30	0.024
	43	0.013
	66	0.028
	23	0.023
	50	0.039
	20	0.017
	50	0.032
	21	0.031
	40	0.024
	29	0.041
	23	0.027
	55	0.037
	68	0.031
	62	0.026
	37	0.036
	66	0.012
	69	0.028
	58	0.022
	48	0.023
	55	0.03
	48	0.026
	64	0.047

## Sheet: 2F
Raw data and statistical analyses that contribute to the data shown in Extended Data Figure 2
Extended Data Figure 2F
Spearman r
r	0.147
95% confidence interval	-0,2661 to 0,5145
P value
P (two-tailed)	0.4735
P value summary	ns
Exact or approximate P value?	Approximate
Significant? (alpha = 0.05)	No
Number of XY Pairs	26
	Individual data
	Years since CKD diagnosis	Mutation FA in blood
	11	0.044
	14	0.038
	17	0.03
	0	0.041
	1	0.024
	17	0.013
	4	0.028
	17	0.023
	11	0.039
	2	0.017
	2	0.032
	3	0.031
	30	0.024
	19	0.041
	4	0.027
	6	0.037
	20	0.031
	2	0.026
	21	0.036
	2	0.012
	6	0.028
	11	0.022
	12	0.023
	14	0.03
	23	0.026
	26	0.047
