# Supplementary material for: Recurrent somatic mutation and progerin expression in early vascular aging of chronic kidney disease
Source: Nat Aging. 2025 Jun 10;5(6):1046–62. doi: 10.1038/s43587-025-00882-6 (PMC12176630; doi:10.1038/s43587-025-00882-6)
Supplement: Supplementary file 15 — Statistical source data for Extended Data Fig. 3. [file 43587_2025_882_MOESM15_ESM.xlsx]

## Sheet: 3B
Raw data and statistical analyses that contribute to the data shown in Extended Data Figure 3
Extended Data Figure 3B
Column B	calcified
vs.	vs,
Column A	non-caclified
Mann Whitney test
P value	1.05768e-08
Exact or approximate P value?	Exact
P value summary	****
Significantly different? (P < 0.05)	Yes
One- or two-tailed P value?	Two-tailed
Sum of ranks in column A,B	56,50 , 684,5
Mann-Whitney U	1.5
Difference between medians
Median of column A	0,0015, n=10
Median of column B	0,0775, n=28
Difference: Actual	0.076
Difference: Hodges-Lehmann	0.0745
	Individual data
	non-caclified	calcified
	0.001	0.005
	0.001	0.008
	0.004	0.018
	0.005	0.02
	0.002	0.012
	0	0.1
	0	0.016
	0.003	0.056
	0.006	0.083
	0.001	0.049
		0.101
		0.054
		0.097
		0.038
		0.017
		0.028
		0.072
		0.053
		0.253
		0.323
		0.443
		0.402
		0.252
		0.61
		0.21
		0.583
		0.329
		0.322

## Sheet: 3C
Raw data and statistical analyses that contribute to the data shown in Extended Data Figure 3
Extended Data Figure 3C
Column B	calcified
vs.	vs,
Column A	non-caclified
Mann Whitney test
P value	0.0356
Exact or approximate P value?	Exact
P value summary	*
Significantly different? (P < 0.05)	Yes
One- or two-tailed P value?	Two-tailed
Sum of ranks in column A,B	117 , 663
Mann-Whitney U	72
Difference between medians
Median of column A	5,650, n=9
Median of column B	7,475, n=30
Difference: Actual	1.825
Difference: Hodges-Lehmann	1.97
	Individual data
	non-caclified	calcified
	7.54	3.48
	5.87	5.99
	3.81	8.3
	8.11	4.9
	4.77	3.73
	4.04	5.07
	5.65	6.35
	2.78	5.63
	7.9	6.01
		6.27
		9.19
		6.28
		9.54
		8.99
		3.78
		10.1
		9.75
		5.78
		8.66
		7.51
		15.51
		9.37
		12.88
		11.15
		5.39
		16.19
		11.08
		6.7
		7.44
		9.85

## Sheet: 3D
Raw data and statistical analyses that contribute to the data shown in Extended Data Figure 3
Extended Data Figure 3C
Column B	calcified
vs.	vs,
Column A	non-caclified
Mann Whitney test
P value	0.0005
Exact or approximate P value?	Exact
P value summary	***
Significantly different? (P < 0.05)	Yes
One- or two-tailed P value?	Two-tailed
Sum of ranks in column A,B	138,5 , 1137
Mann-Whitney U	72.5
Difference between medians
Median of column A	28,00, n=11
Median of column B	53,00, n=39
Difference: Actual	25
Difference: Hodges-Lehmann	21
	Individual data
	non-caclified	calcified
	28	36
	20	53
	23	64
	20	48
	50	66
	61	63
	31	30
	23	54
	49	24
	21	47
	29	46
		53
		64
		43
		69
		58
		61
		62
		37
		45
		42
		55
		41
		43
		69
		59
		65
		56
		26
		26
		58
		66
		51
		48
		50
		49
		40
		55
		68

## Sheet: 3E
Raw data and statistical analyses that contribute to the data shown in Extended Data Figure 3
Extended Data Figure 3E
Individual data
	CVD	non CVD
Non-calcified	9.1	90.9
Calcified	30.8	69.2

## Sheet: 3F
Number of cells and sections counted per individual for the data in Extended Data Figure 3							Raw data and statistical analyses that contribute to the data shown in Extended Data Figure 3
Area							Extended Data Figure 3F
CKD arteries
Sample ID	Number of sections analyzed	Media area (mm2x100)	Nb of cells				Pearson r
CKD 1	2	106	923				r	-0.3581
CKD 2	1	160	1380				95% confidence interval	-0,6283 to -0,01071
CKD 5	1	71.7	815				R squared	0.1282
CKD 6	1	91.8	885
CKD 7	1	362	3383				P value
CKD 8	1	79.4	849				P (two-tailed)	0.0442
CKD 9	1	156	969				P value summary	*
CKD 10	1	206	1758				Significant? (alpha = 0.05)	Yes
CKD 11	1	428	2988
CKD 12	1	118	1113				Number of XY Pairs	32
CKD 14	1	258	2538
CKD 16	1	53.9	564					Individual data
CKD 17	1	196	1383					Calcification	Media cell density
CKD 19	1	69.9	747					0	9.94667
CKD 20	1	59.5	508					0	10.5293
CKD 21	1	148	1509					0	8.39527
CKD 22	1	254	1739					0	9.64052
CKD 23	1	173	995					0	8.625
CKD 24	1	216	1599					0	9.0788
CKD 25	1	90.1	818					0	10.6867
CKD 26	1	69.9	736					0	11.0327
CKD 27	1	248	2206					0	8.53782
CKD 28	1	246	1696					0	11.3668
CKD 31	2	88.8	983					1	9.83721
CKD 33	1	124	1596					1	10.1959
CKD 34	1	59.2	497					1	8.89516
CKD 36	1	92	1027					1	10.6927
CKD 38	1	235	1397					1	11.163
CKD 39	1	85.5	650					1	10.4638
CKD 40	1	186	1042					1	8.53398
CKD 48	1	180	1469					1	9.4322
CKD 50	1	150	1492					1	8.60979
								1	9.3453
								1	7.05612
								1	6.84646
								1	6.98131
								1	8.16111
								1	6.89431
								1	12.871
								1	5.60215
								1	7.60234
								1	7.40278
								1	5.94468
								1	6.21154
								1	5.75145

## Sheet: 3G
Number of cells and sections counted per individual for the data in Extended Data Figure 3							Raw data and statistical analyses that contribute to the data shown in Extended Data Figure 3
Area							Extended Data Figure 3G
CKD arteries
Sample ID	Number of sections analyzed	Intima area (mm2x100)	Nb of cells				Spearman r
CKD 1	2	36.45	467.5				r	-0.3118
CKD 5	1	20.4	212				95% confidence interval	-0,6158 to 0,07307
CKD 6	1	26.8	283
CKD 7	1	108	805				P value
CKD 8	1	14.3	170				P (two-tailed)	0.0996
CKD 9	1	81.4	722				P value summary	ns
CKD 10	1	50.6	421				Exact or approximate P value?	Approximate
CKD 11	1	133	918				Significant? (alpha = 0.05)	No
CKD 12	1	28.4	319
CKD 14	1	38.6	393				Number of XY Pairs	29
CKD 17	1	58.7	415
CKD 2	1	58.7	436					Individual data
CKD 20	1	8.69	90					Calcification grade	Intima cell density
CKD 21	1	42.3	379					0	9.36599
CKD 22	1	99.6	748					0	10.6509
CKD 23	1	102	705					0	10.8889
CKD 24	1	71.5	426					0	10.5597
CKD 25	1	24.3	270					0	7.4276
CKD 26	1	16.9	180					0	11.1111
CKD 27	1	56.9	487					0	13.3958
CKD 31	2	21.15	283					0	6.69
CKD 33	1	47.9	416					0	10.3922
CKD 34	1	22.5	245					1	10.1814
CKD 36	1	26.3	335					1	8.95981
CKD 38	1	73.5	353					1	8.55888
CKD 39	1	72.1	488					1	11.8881
CKD 40	1	60	391					1	12.7376
CKD 48	1	68.5	625					1	8.32016
CKD 50	1	34.7	325					1	11.2324
								1	12.8673
								1	7.4537
								1	7.06985
								1	7.51004
								1	6.90226
								1	9.12409
								1	8.68476
								1	6.51667
								1	6.76838
								1	5.95804
								1	6.63
								1	8.86978
								1	6.91176

## Sheet: 3H
Number of cells and sections counted per individual for the data in Extended Data Figure 3							Raw data and statistical analyses that contribute to the data shown in Extended Data Figure 3
Area							Extended Data Figure 3H
CKD arteries
Sample ID	Number of sections analyzed	Adventitia area (mm2x100)	Nb of cells				Spearman r
CKD 8	1	25.8	188				r	-0.2227
CKD 25	1	28.2	149				95% confidence interval	-0,5527 to 0,1676
CKD 5	1	37.2	252
CKD 36	1	41.8	299				P value
CKD 20	1	45.5	233				P (two-tailed)	0.2455
CKD 31	2	50.6	303.5				P value summary	ns
CKD 1	2	52.65	278.5				Exact or approximate P value?	Approximate
CKD 34	1	54.4	371				Significant? (alpha = 0.05)	No
CKD 24	1	56	279
CKD 6	1	57.4	358				Number of XY Pairs	29
CKD 26	1	60.9	356
CKD 10	1	63.5	356					Individual data
CKD 12	1	80	469					Calcification grade	Adventitia cell density
CKD 23	1	80	362					0	6.81443
CKD 48	1	94.3	443					0	5.84565
CKD 50	1	97	661					0	6.81985
CKD 38	1	101	500					0	6.23693
CKD 40	1	104	357					0	4.03488
CKD 33	1	105	637					0	5.28369
CKD 11	1	107	475					0
CKD 27	1	124	716					0	6.04673
CKD 14	1	126.6	699					0	5.12088
CKD 21	1	131	794					0	6.77419
CKD 9	1	145	962					1	5.52133
CKD 17	1	154	538					1	6.06107
CKD 2	1	172	694					1	5.77419
CKD 39	1	189	1145					1	7.28682
CKD 22	1	210	1167					1	7.15311
CKD 7	1	224	981					1
								1	5.6063
								1	5.8625
								1	5.86714
								1	4.37946
								1	3.49351
								1	5.55714
								1	4.43925
								1	4.69777
								1
								1	6.06667
								1	3.43269
								1	6.0582
								1	4.98214
								1	4.9505
								1	6.63448
								1	4.525

## Sheet: 3I
Number of cells and sections counted per individual for the data in Extended Data Figure 3					Raw data and statistical analyses that contribute to the data shown in Extended Data Figure 3
TUNEL					Extended Data Figure 3I
Sample ID	Number of sections analyzed	Total number of counted nuclei in media	Number of nuclei positively stained for the marker (TUNEL) in media
CKD 16	1	776	10		Column B	CKD
CKD 18	1	1026	178		vs.	vs,
CKD 19	1	948	147		Column A	Ctrls
CKD 21	1	847	40
CKD 23	1	510	204		Mann Whitney test
CKD 26	2	1584	227		P value	0.0002
CKD 28	1	772	117		Exact or approximate P value?	Exact
CKD 33	1	519	95		P value summary	***
CKD 34	1	878	134		Significantly different? (P < 0.05)	Yes
CKD 36	1	812	43		One- or two-tailed P value?	Two-tailed
CKD 37	1	920	149		Sum of ranks in column A,B	40 , 170
CKD 39	1	565	174		Mann-Whitney U	4
Ctrl 2	1	750	19
Ctrl 9	1	257	10		Difference between medians
Ctrl 10	1	428	3		Median of column A	0,8031, n=8
Ctrl 12	1	439	6		Median of column B	9,555, n=12
Ctrl 21	1	285	3		Difference: Actual	8.752
Ctrl 22	1	505	2		Difference: Hodges-Lehmann	8.74
Ctrl 23	1	269	4
Ctrl 24	1	656	8			Individual data
						Ctrl	CKD
						0.848851	3.28895
						0.757409	9.47883
						0.653764	8.90052
						0.923533	9.6306
						0.245971	19.1269
						0.580445	0.800355
						2.41664	10.0587
						1.57339	9.41268
							24.843
							11.3684
							10.775
							2.93306

## Sheet: 3K
Raw data and statistical analyses that contribute to the data shown in Extended Data Figure 3
Extended Data Figure 3K
Column B	Calcified
vs.	vs,
Column A	Non-calcified
Mann Whitney test
P value	0.8464
Exact or approximate P value?	Exact
P value summary	ns
Significantly different? (P < 0.05)	No
One- or two-tailed P value?	Two-tailed
Sum of ranks in column A,B	57 , 219
Mann-Whitney U	42
Difference between medians
Median of column A	0,8800, n=5
Median of column B	1,020, n=18
Difference: Actual	0.14
Difference: Hodges-Lehmann	0.06
	Individual data
	non-caclified	calcified
	0.27	0.09
	0.62	0.1
	0.88	0.43
	1.09	0.57
	1.88	0.66
		0.96
		1.08
		1.42
		1.69
		0.26
		0.43
		0.63
		1.32
		1.37
		2.12
		1.12
		3.83
		5.45

## Sheet: 3L
Raw data and statistical analyses that contribute to the data shown in Extended Data Figure 3
Extended Data Figure 3K
Column B	Calcified
vs.	vs,
Column A	Non-calcified
Mann Whitney test
P value	0.2022
Exact or approximate P value?	Exact
P value summary	ns
Significantly different? (P < 0.05)	No
One- or two-tailed P value?	Two-tailed
Sum of ranks in column A,B	23 , 113
Mann-Whitney U	13
Difference between medians
Median of column A	0,4000, n=4
Median of column B	1,900, n=12
Difference: Actual	1.5
Difference: Hodges-Lehmann	1.15
	Individual data
	non-caclified	calcified
	0	2
	2.1	1.3
	0	0.8
	0.8	2.1
		3.6
		1.9
		6.9
		1.9
		4.5
		0.2
		0.7
		0

[truncated: 5 more sheets: 3M, 3N, 3O, 3P, 3Q]
