# Supplementary material for: Recurrent somatic mutation and progerin expression in early vascular aging of chronic kidney disease
Source: Nat Aging. 2025 Jun 10;5(6):1046–62. doi: 10.1038/s43587-025-00882-6 (PMC12176630; doi:10.1038/s43587-025-00882-6)
Supplement: Supplementary file 16 — Statistical source data for Extended Data Fig. 4. [file 43587_2025_882_MOESM16_ESM.xlsx]

## Sheet: 4A
Raw data and statistical analyses that contribute to the data shown in Extended Data Figure 4
Extended Data Figure 4A
Individual data
Dots/Cell	Uremic Serum			Control Serum
0	18.7633	22.5964	15.3297	28.0665	32.3126	24.0926
1-5	64.1791	68.5237	59.6544	65.9044	70.1355	61.4763
>6	17.0576	20.7734	13.7636	6.02911	8.5443	4.0746

## Sheet: 4B
Raw data and statistical analyses that contribute to the data shown in Extended Data Figure 4
Extended Data Figure 4B
Individual data
Dots/Cell	Uremic Serum			Control Serum
0	61.6767	69.0818	53.8492	82.5	88.0452	75.7105
1-5	22.7545	29.8682	16.6337	13.125	19.3608	8.31165
>6	15.5689	21.974	10.4292	4.375	8.80621	1.77681

## Sheet: 4E
Raw data and statistical analyses that contribute to the data shown in Extended Data Figure 4
Extended Data Figure 4E
ANOVA summary
F	1.619
P value	0.2308
P value summary	ns
Significant diff. among means (P < 0.05)?	No
R squared	0.1776
Brown-Forsythe test
F (DFn, DFd)	7,683 (2, 15)
P value	0.005
P value summary	**
Are SDs significantly different (P < 0.05)?	Yes
Bartlett's test
Bartlett's statistic (corrected)	6.804
P value	0.0333
P value summary	*
Are SDs significantly different (P < 0.05)?	Yes
ANOVA table	SS	DF	MS	F (DFn, DFd)	P value
Treatment (between columns)	141.4	2	70.69	F (2, 15) = 1,619	P=0,2308
Residual (within columns)	654.9	15	43.66
Total	796.3	17
Data summary
Number of treatments (columns)	3
Number of values (total)	18
Alpha	0.05
Holm-Sidak's multiple comparisons test	Mean Diff,	Significant?	Summary
No serum vs. Uremic serum	-6.788	No	ns		A-B
No serum vs. Control serum	-2.508	No	ns		A-C
Uremic serum vs. Control serum	4.28	No	ns		B-C
Test details	Mean 1	Mean 2	Mean Diff,	SE of diff,	n1	n2	t	DF
No serum vs. Uremic serum	20.79	27.58	-6.788	3.815	6	6	1.779	15
No serum vs. Control serum	20.79	23.3	-2.508	3.815	6	6	0.6575	15
Uremic serum vs. Control serum	27.58	23.3	4.28	3.815	6	6	1.122	15
	Individual data
	No serum	Uremic serum	Control serum
	16.95	29.77	17.75
	22.66	28.3	26.22
	14.51	27.71	14.62
	20.83	31.22	36.48
	23.91	22.17	32.89
	25.87	26.29	11.82

## Sheet: 4F
Raw data and statistical analyses that contribute to the data shown in Extended Data Figure 4
Extended Data Figure 4F
Individual data
No serum	10% Control serum	10% CKD serum
2.07	0.77	0.37
3.07	0.6	0.47
2.53	0.3	0.6
2.6	0.5	0.47

## Sheet: 4H
Number of cells and sections counted per individual for the data in Extended Data Figure 4						Raw data and statistical analyses that contribute to the data shown in Extended Data Figure 4
BiP						Extended Data Figure 4H
Sample ID	Treatment type	Total number of counted nuclei	Number of nuclei positively stained for the marker (Progerin)	Number of nuclei positively stained for the marker (BiP)
N1	Normal growth condition	177	30	119		ANOVA summary
N2	Normal growth condition	128	29	102		F	5.557
N3	Normal growth condition	648	94	503		P value	0.0431
C1	CKD serum	1021	304	863		P value summary	*
C2	CKD serum	265	75	245		Significant diff. among means (P < 0.05)?	Yes
C3	CKD serum	249	69	218		R squared	0.6494
H1	Healthy serum	462	82	385
H2	Healthy serum	736	193	559		Brown-Forsythe test
H3	Healthy serum	130	19	102		F (DFn, DFd)	0,1838 (2, 6)
						P value	0.8366
						P value summary	ns
						Are SDs significantly different (P < 0.05)?	No
						Bartlett's test
						Bartlett's statistic (corrected)
						P value
						P value summary
						Are SDs significantly different (P < 0.05)?
						ANOVA table	SS	DF	MS	F (DFn, DFd)	P value
						Treatment (between columns)	276.6	2	138.3	F (2, 6) = 5,557	P=0,0431
						Residual (within columns)	149.3	6	24.89
						Total	426	8
						Data summary
						Number of treatments (columns)	3
						Number of values (total)	9
						Number of families	1
						Number of comparisons per family	3
						Alpha	0.05
						Tukey's multiple comparisons test	Mean Diff,	95% CI of diff,	Significant?	Summary	Adjusted P Value
						No serum vs. Uremic serum	-13.33	-25,83 to -0,8277	Yes	*	0.039	A-B
						No serum vs. Control serum	-4.4	-16,90 to 8,099	No	ns	0.5591	A-C
						Uremic serum vs. Control serum	8.927	-3,572 to 21,43	No	ns	0.1513	B-C
						Test details	Mean 1	Mean 2	Mean Diff,	SE of diff,	n1	n2	q	DF
						No serum vs. Uremic serum	74.85	88.17	-13.33	4.074	3	3	4.627	6
						No serum vs. Control serum	74.85	79.25	-4.4	4.074	3	3	1.528	6
						Uremic serum vs. Control serum	88.17	79.25	8.927	4.074	3	3	3.099	6
							Individual data
							No serum	10% Control serum	10% CKD serum
							67.23	84.52	83.33
							79.69	92.45	75.95
							77.62	87.55	78.46

## Sheet: 4I
Raw data and statistical analyses that contribute to the data shown in Extended Data Figure 4
Extended Data Figure 4I
ANOVA summary
F	9.338
P value	0.0008
P value summary	***
Significant diff. among means (P < 0.05)?	Yes
R squared	0.7955
Brown-Forsythe test
F (DFn, DFd)	0,2855 (5, 12)
P value	0.9121
P value summary	ns
Are SDs significantly different (P < 0.05)?	No
Bartlett's test
Bartlett's statistic (corrected)
P value
P value summary
Are SDs significantly different (P < 0.05)?
ANOVA table	SS	DF	MS	F (DFn, DFd)	P value
Treatment (between columns)	1040	5	208	F (5, 12) = 9,338	P=0,0008
Residual (within columns)	267.3	12	22.28
Total	1307	17
Data summary
Number of treatments (columns)	6
Number of values (total)	18
Number of families	1
Number of comparisons per family	15
Alpha	0.05
Tukey's multiple comparisons test	Mean Diff,	95,00% CI of diff,	Below threshold?	Summary	Adjusted P Value
No serum Progerin- vs. No serum Progerin+	-16.82	-29,76 to -3,872	Yes	**	0.0092	A-B
No serum Progerin- vs. Uremic serum Progerin-	-13.48	-26,42 to -0,5356	Yes	*	0.0396	A-C
No serum Progerin- vs. Uremic serum Progerin+	-23.66	-36,60 to -10,71	Yes	***	0.0006	A-D
No serum Progerin- vs. Control serum Progerin-	-5.74	-18,68 to 7,204	No	ns	0.6767	A-E
No serum Progerin- vs. Control serum Progerin+	-13.59	-26,53 to -0,6456	Yes	*	0.0377	A-F
No serum Progerin+ vs. Uremic serum Progerin-	3.337	-9,608 to 16,28	No	ns	0.9478	B-C
No serum Progerin+ vs. Uremic serum Progerin+	-6.84	-19,78 to 6,104	No	ns	0.514	B-D
No serum Progerin+ vs. Control serum Progerin-	11.08	-1,868 to 24,02	No	ns	0.111	B-E
No serum Progerin+ vs. Control serum Progerin+	3.227	-9,718 to 16,17	No	ns	0.9544	B-F
Uremic serum Progerin- vs. Uremic serum Progerin+	-10.18	-23,12 to 2,768	No	ns	0.1603	C-D
Uremic serum Progerin- vs. Control serum Progerin-	7.74	-5,204 to 20,68	No	ns	0.3914	C-E
Uremic serum Progerin- vs. Control serum Progerin+	-0.11	-13,05 to 12,83	No	ns	>0,9999	C-F
Uremic serum Progerin+ vs. Control serum Progerin-	17.92	4,972 to 30,86	Yes	**	0.0057	D-E
Uremic serum Progerin+ vs. Control serum Progerin+	10.07	-2,878 to 23,01	No	ns	0.1675	D-F
Control serum Progerin- vs. Control serum Progerin+	-7.85	-20,79 to 5,094	No	ns	0.3776	E-F
Test details	Mean 1	Mean 2	Mean Diff,	SE of diff,	n1	n2	q	DF
No serum Progerin- vs. No serum Progerin+	71.78	88.6	-16.82	3.854	3	3	6.171	12
No serum Progerin- vs. Uremic serum Progerin-	71.78	85.26	-13.48	3.854	3	3	4.947	12
No serum Progerin- vs. Uremic serum Progerin+	71.78	95.44	-23.66	3.854	3	3	8.681	12
No serum Progerin- vs. Control serum Progerin-	71.78	77.52	-5.74	3.854	3	3	2.106	12
No serum Progerin- vs. Control serum Progerin+	71.78	85.37	-13.59	3.854	3	3	4.987	12
No serum Progerin+ vs. Uremic serum Progerin-	88.6	85.26	3.337	3.854	3	3	1.224	12
No serum Progerin+ vs. Uremic serum Progerin+	88.6	95.44	-6.84	3.854	3	3	2.51	12
No serum Progerin+ vs. Control serum Progerin-	88.6	77.52	11.08	3.854	3	3	4.065	12
No serum Progerin+ vs. Control serum Progerin+	88.6	85.37	3.227	3.854	3	3	1.184	12
Uremic serum Progerin- vs. Uremic serum Progerin+	85.26	95.44	-10.18	3.854	3	3	3.735	12
Uremic serum Progerin- vs. Control serum Progerin-	85.26	77.52	7.74	3.854	3	3	2.84	12
Uremic serum Progerin- vs. Control serum Progerin+	85.26	85.37	-0.11	3.854	3	3	0.04037	12
Uremic serum Progerin+ vs. Control serum Progerin-	95.44	77.52	17.92	3.854	3	3	6.575	12
Uremic serum Progerin+ vs. Control serum Progerin+	95.44	85.37	10.07	3.854	3	3	3.694	12
Control serum Progerin- vs. Control serum Progerin+	77.52	85.37	-7.85	3.854	3	3	2.881	12
	Individual data
		No serum
	Progerin neg	63.95	75.76	75.63
	Progerin pos	83.33	93.1	89.36
		Uremic serum
	Progerin neg	81.31	89.47	85
	Progerin pos	92.11	100	94.2
		Control serum
	Progerin neg	82.89	72.19	77.48
	Progerin pos	85.37	86.53	84.21

## Sheet: 4K
Number of cells and sections counted per individual for the data in Extended Data Figure 4						Raw data and statistical analyses that contribute to the data shown in Extended Data Figure 4
PCNA						Extended Data Figure 4K
Sample ID	Treatment type	Total number of counted nuclei	Number of nuclei positively stained for the marker (Progerin)	Number of nuclei positively stained for the marker (PCNA)
N1	Normal growth condition	696	145	557		ANOVA summary
N2	Normal growth condition	527	126	473		F	2.188
N3	Normal growth condition	433	112	319		P value	0.1934
C1	CKD serum	394	123	181		P value summary	ns
C2	CKD serum	221	49	164		Significant diff. among means (P < 0.05)?	No
C3	CKD serum	464	122	313		R squared	0.4217
H1	Healthy serum	307	112	241
H2	Healthy serum	608	200	536		Brown-Forsythe test
H3	Healthy serum	220	26	146		F (DFn, DFd)	0,1993 (2, 6)
						P value	0.8245
						P value summary	ns
						Are SDs significantly different (P < 0.05)?	No
						Bartlett's test
						Bartlett's statistic (corrected)
						P value
						P value summary
						Are SDs significantly different (P < 0.05)?
						ANOVA table	SS	DF	MS	F (DFn, DFd)	P value
						Treatment (between columns)	587.7	2	293.8	F (2, 6) = 2,188	P=0,1934
						Residual (within columns)	805.8	6	134.3
						Total	1393	8
						Data summary
						Number of treatments (columns)	3
						Number of values (total)	9
						Number of families	1
						Number of comparisons per family	3
						Alpha	0.05
						Tukey's multiple comparisons test	Mean Diff,	95% CI of diff,	Significant?	Summary	Adjusted P Value
						No serum vs. Uremic serum	18.61	-10,42 to 47,65	No	ns	0.2011	A-B
						No serum vs. Control serum	3.477	-25,56 to 32,51	No	ns	0.9291	A-C
						Uremic serum vs. Control serum	-15.14	-44,17 to 13,90	No	ns	0.316	B-C
						Test details	Mean 1	Mean 2	Mean Diff,	SE of diff,	n1	n2	q	DF
						No serum vs. Uremic serum	81.15	62.54	18.61	9.462	3	3	2.782	6
						No serum vs. Control serum	81.15	77.67	3.477	9.462	3	3	0.5196	6
						Uremic serum vs. Control serum	62.54	77.67	-15.14	9.462	3	3	2.262	6
							Individual data
							No serum	10% Control serum	10% CKD serum
							80.03	45.94	78.5
							89.75	74.21	88.16
							73.67	67.46	66.36

## Sheet: 4L
Raw data and statistical analyses that contribute to the data shown in Extended Data Figure 4
Extended Data Figure 4L
ANOVA summary
F	1.854
P value	0.1766
P value summary	ns
Significant diff. among means (P < 0.05)?	No
R squared	0.4359
Brown-Forsythe test
F (DFn, DFd)	0,3149 (5, 12)
P value	0.8946
P value summary	ns
Are SDs significantly different (P < 0.05)?	No
Bartlett's test
Bartlett's statistic (corrected)
P value
P value summary
Are SDs significantly different (P < 0.05)?
ANOVA table	SS	DF	MS	F (DFn, DFd)	P value
Treatment (between columns)	1352	5	270.3	F (5, 12) = 1,854	P=0,1766
Residual (within columns)	1749	12	145.8
Total	3101	17
Data summary
Number of treatments (columns)	6
Number of values (total)	18
Number of families	1
Number of comparisons per family	15
Alpha	0.05
Tukey's multiple comparisons test	Mean Diff,	95,00% CI of diff,	Below threshold?	Summary	Adjusted P Value
No serum Progerin- vs. No serum Progerin+	-4.31	-37,42 to 28,80	No	ns	0.9974	A-B
No serum Progerin- vs. Uremic serum Progerin-	18.56	-14,55 to 51,67	No	ns	0.4554	A-C
No serum Progerin- vs. Uremic serum Progerin+	17.24	-15,88 to 50,35	No	ns	0.5287	A-D
No serum Progerin- vs. Control serum Progerin-	2.42	-30,69 to 35,53	No	ns	0.9998	A-E
No serum Progerin- vs. Control serum Progerin+	2.62	-30,49 to 35,73	No	ns	0.9998	A-F
No serum Progerin+ vs. Uremic serum Progerin-	22.87	-10,24 to 55,98	No	ns	0.258	B-C
No serum Progerin+ vs. Uremic serum Progerin+	21.55	-11,57 to 54,66	No	ns	0.3108	B-D
No serum Progerin+ vs. Control serum Progerin-	6.73	-26,38 to 39,84	No	ns	0.9806	B-E
No serum Progerin+ vs. Control serum Progerin+	6.93	-26,18 to 40,04	No	ns	0.978	B-F
Uremic serum Progerin- vs. Uremic serum Progerin+	-1.323	-34,44 to 31,79	No	ns	>0,9999	C-D
Uremic serum Progerin- vs. Control serum Progerin-	-16.14	-49,25 to 16,97	No	ns	0.592	C-E
Uremic serum Progerin- vs. Control serum Progerin+	-15.94	-49,05 to 17,17	No	ns	0.6037	C-F
Uremic serum Progerin+ vs. Control serum Progerin-	-14.82	-47,93 to 18,30	No	ns	0.669	D-E
Uremic serum Progerin+ vs. Control serum Progerin+	-14.62	-47,73 to 18,50	No	ns	0.6806	D-F
Control serum Progerin- vs. Control serum Progerin+	0.2	-32,91 to 33,31	No	ns	>0,9999	E-F
Test details	Mean 1	Mean 2	Mean Diff,	SE of diff,	n1	n2	q	DF
No serum Progerin- vs. No serum Progerin+	80.39	84.7	-4.31	9.858	3	3	0.6183	12
No serum Progerin- vs. Uremic serum Progerin-	80.39	61.83	18.56	9.858	3	3	2.663	12
No serum Progerin- vs. Uremic serum Progerin+	80.39	63.15	17.24	9.858	3	3	2.473	12
No serum Progerin- vs. Control serum Progerin-	80.39	77.97	2.42	9.858	3	3	0.3472	12
No serum Progerin- vs. Control serum Progerin+	80.39	77.77	2.62	9.858	3	3	0.3759	12
No serum Progerin+ vs. Uremic serum Progerin-	84.7	61.83	22.87	9.858	3	3	3.281	12
No serum Progerin+ vs. Uremic serum Progerin+	84.7	63.15	21.55	9.858	3	3	3.091	12
No serum Progerin+ vs. Control serum Progerin-	84.7	77.97	6.73	9.858	3	3	0.9655	12
No serum Progerin+ vs. Control serum Progerin+	84.7	77.77	6.93	9.858	3	3	0.9942	12
Uremic serum Progerin- vs. Uremic serum Progerin+	61.83	63.15	-1.323	9.858	3	3	0.1898	12
Uremic serum Progerin- vs. Control serum Progerin-	61.83	77.97	-16.14	9.858	3	3	2.315	12
Uremic serum Progerin- vs. Control serum Progerin+	61.83	77.77	-15.94	9.858	3	3	2.287	12
Uremic serum Progerin+ vs. Control serum Progerin-	63.15	77.97	-14.82	9.858	3	3	2.126	12
Uremic serum Progerin+ vs. Control serum Progerin+	63.15	77.77	-14.62	9.858	3	3	2.097	12
Control serum Progerin- vs. Control serum Progerin+	77.97	77.77	0.2	9.858	3	3	0.02869	12
	Individual data
		No serum
	Progerin neg	75.68	89.78	75.7
	Progerin pos	96.55	89.68	67.86
		Uremic serum
	Progerin neg	42.07	76.74	66.67
	Progerin pos	54.47	65.31	69.67
		Control serum
	Progerin neg	78.46	89.46	65.98
	Progerin pos	78.57	85.5	69.23
