# Supplementary material for: Recurrent somatic mutation and progerin expression in early vascular aging of chronic kidney disease
Source: Nat Aging. 2025 Jun 10;5(6):1046–62. doi: 10.1038/s43587-025-00882-6 (PMC12176630; doi:10.1038/s43587-025-00882-6)
Supplement: Supplementary file 17 — Statistical source data for Extended Data Fig. 5. [file 43587_2025_882_MOESM17_ESM.xlsx]

## Sheet: 5A
Raw data and statistical analyses that contribute to the data shown in Extended Data Figure 5
Extended Data Figure 5A
Individual Data
		Nb of cells/cluster
Years of disease	Sample	2	3	4	5+
6	1	100	0	0	0
12	2	100	0	0	0
30	3	100	0	0	0
48	4	100	0	0	0
42	5	66.7	33.3	0	0
11	6	66.7	33.3	0	0
43	7	50	50	0	0
24	8	50	50	0	0
25	9	40	60	0	0
32	10	75	0	25	0
31	11	60	0	40	0
5	12	76.9	0	0	23.1
19	13	66.7	0	0	33.3
37	14	62.5	12.5	25	0
27	15	66.7	16.7	0	16.7
21	16	60	20	0	20
29	17	71.4	0	14.3	14.3
17	18	56.3	18.8	12.5	12.5
10	19	40	20	20	20
14	20	46.7	20	13.3	20
8	21	30	20	20	30

## Sheet: 5B
Raw data and statistical analyses that contribute to the data shown in Extended Data Figure 5
Extended Data Figure 5B
Spearman r	2-cell clusters	3-cell clusters	4-cell clusters
r	0.8119	0.6949	0.5615
95% confidence interval	0,6119 to 0,9144	0,4108 to 0,8560	0,2110 to 0,7840
P value
P (two-tailed)	4.7748e-07	8.1699e-05	0.00284128
P value summary	****	****	**
Exact or approximate P value?	Approximate	Approximate	Approximate
Significant? (alpha = 0.05)	Yes	Yes	Yes
Number of XY Pairs	26	26	26
	Individual Data
	% Prog	2-cell cluster	3-cell cluster	4-cell cluster
	0.6	0	0	0
	0.9	0	0	0
	0.6	0	0	0
	0.2	0	0	0
	0.8	0	0	0
	2.3	2	0	0
	1.9	2	0	0
	2.4	2	1	0
	1.9	3	0	0
	3.9	3	0	1
	2.7	3	1	0
	3.4	4	1	0
	1.5	2	0	0
	2.8	1	1	0
	2.8	2	1	0
	4	2	1	1
	5.1	4	4	0
	2.1	2	0	0
	1.8	3	0	2
	4.3	2	3	0
	8.5	10	0	0
	11.3	9	3	2
	5.5	5	1	2
	10.7	3	2	2
	8.4	7	3	2
	4.9	5	0	1

## Sheet: 5C
Raw data and statistical analyses that contribute to the data shown in Extended Data Figure 5
Extended Data Figure 5C
Spearman r
r	0.1296
95% confidence interval	-0,2912 to 0,5084
P value
P (two-tailed)	0.5368
P value summary	ns
Exact or approximate P value?	Approximate
Significant? (alpha = 0.05)	No
Number of XY Pairs	25
	Individual Data
	Mutation FA	2-4 cells cluster
	0	0
	0	0
	0	0
	34.2	0
	49.7	0
	19.3	2
	1	3
	20.9	3
	0	3
	0	2
	34.8	2
	0.7	4
	0.9	5
	8.8	2
	5.8	4
	1.5	5
	21	4
	1.8	5
	2.9	8
	1.1	6
	0	8
	35.3	10
	33.3	7
	9	14
	13.1	12

## Sheet: 5D
Raw data and statistical analyses that contribute to the data shown in Extended Data Figure 5
Extended Data Figure 5D
Column A	Ctrls
vs.	vs,
Column B	CKD
Mann-Whitney test
Comparison for each test	Compare ranks
Multiple comparisons	Set P value threshold
Method	Holm-Šídák method
Alpha	0.05
Number of tests performed	3
Number of rows omitted	0
Arterial layer	Below threshold?	P value	Mean rank of Ctrls	Mean rank of CKD	Mean rank diff.	Mann-Whitney U	Adjusted P Value
Intima	No	0.600295	13.125	15.05	-1.925	69	0.600295
Media	Yes	0.00115047	7.72222	18.275	-10.5528	24.5	0.00344745
Adventitia	No	0.0502428	10.3889	17.075	-6.68611	48.5	0.0979613
	Individual Data
		CTRLS
	Intima	0.9	0	1.18	0.24		0.34	1.33	0.6	3.41
	Media	1.29	0.13	0.68	0.11	0.17	1.04	1.11	2.19	2.27
	Adventitia	0.06	0	0.45	0.2	0	1.72	0	2.32	4.26
		CKD
	Intima	0	0.8	0.55	0.59	0.67	3.01	2.9	0	0.97	0.47	1.4	0.83	1.31	1.54	1.86	1.24	2.09	0.63	0.58	0.49
	Media	1.59	1.94	2.64	1.67	1.65	2.34	2.52	2.23	1.39	1.78	2.29	2.77	2.7	2.27	2.07	2.92	1.47	1.86	1.2	1.96
	Adventitia	1.32	0.54	2.62	1.92	0.47	1.49	1.18	1.98	1.63	3.79	1.56	2.75	3.09	3.01	2.43	4.04	1.98	0.32	0.67	0
