# Supplementary material for: Recurrent somatic mutation and progerin expression in early vascular aging of chronic kidney disease
Source: Nat Aging. 2025 Jun 10;5(6):1046–62. doi: 10.1038/s43587-025-00882-6 (PMC12176630; doi:10.1038/s43587-025-00882-6)
Supplement: Supplementary file 18 — Statistical source data for Extended Data Fig. 6. [file 43587_2025_882_MOESM18_ESM.xlsx]

## Sheet: 6C
Raw data and statistical analyses that contribute to the data shown in Extended Data Figure 6
Extended Data Figure 6C
Two-way ANOVA	Ordinary
Alpha	0.05
Source of Variation	% of total variation	P value	P value summary	Significant?
Interaction	0.1125	0.561855	ns	No
Row Factor	87.41	2e-15	****	Yes
Column Factor	0.3066	0.34091	ns	No
ANOVA table	SS (Type III)	DF	MS	F (DFn, DFd)	P value
Interaction	1.029	1	1.029	F (1, 27) = 0,3450	P=0,561855101225802
Row Factor	799.1	1	799.1	F (1, 27) = 268,0	P=0,000000000000002
Column Factor	2.803	1	2.803	F (1, 27) = 0,9399	P=0,340910019091772
Residual	80.51	27	2.982
Difference between column means
Predicted (LS) mean of Myh11:Confetti:Lmna1827T/+	6.587
Predicted (LS) mean of Myh11:Confetti:Lmna1827T/1827T	5.964
Difference between predicted means	0.623
SE of difference	0.6426
95% CI of difference	-0,6955 to 1,942
Difference between row means
Predicted (LS) mean of Day 3	11.54
Predicted (LS) mean of Day 16	1.016
Difference between predicted means	10.52
SE of difference	0.6426
95% CI of difference	9,201 to 11,84
Interaction CI
Mean diff, A1 - B1	1
Mean diff, A2 - B2	0.2456
(A1 -B1) - (A2 - B2)	0.7549
95% CI of difference	-1,882 to 3,392
(B1 - A1) - (B2 - A2)	-0.7549
95% CI of difference	-3,392 to 1,882
Data summary
Number of columns (Column Factor)	2
Number of rows (Row Factor)	2
Number of values	31
Number of families	1
Number of comparisons per family	6
Alpha	0.05
Tukey's multiple comparisons test	Predicted (LS) mean diff,	95,00% CI of diff,	Below threshold?	Summary	Adjusted P Value
P8:Myh11:Confetti:Lmna1827T/+ vs. P8:Myh11:Confetti:Lmna1827T/1827T	1	-1,635 to 3,636	No	ns	0.728553
P8:Myh11:Confetti:Lmna1827T/+ vs. P21:Myh11:Confetti:Lmna1827T/+	10.9	8,130 to 13,66	Yes	****	1.63608e-10
P8:Myh11:Confetti:Lmna1827T/+ vs. P21:Myh11:Confetti:Lmna1827T/1827T	11.14	8,555 to 13,73	Yes	****	2.2295e-11
P8:Myh11:Confetti:Lmna1827T/1827T vs. P21:Myh11:Confetti:Lmna1827T/+	9.897	7,516 to 12,28	Yes	****	4.9448e-11
P8:Myh11:Confetti:Lmna1827T/1827T vs. P21:Myh11:Confetti:Lmna1827T/1827T	10.14	7,971 to 12,31	Yes	****	3.43e-12
P21:Myh11:Confetti:Lmna1827T/+ vs. P21:Myh11:Confetti:Lmna1827T/1827T	0.2456	-2,083 to 2,574	No	ns	0.991432
Test details	Predicted (LS) mean 1	Predicted (LS) mean 2	Predicted (LS) mean diff,	SE of diff,	N1	N2	q	DF
P8:Myh11:Confetti:Lmna1827T/+ vs. P8:Myh11:Confetti:Lmna1827T/1827T	12.04	11.04	1	0.9632	5	9	1.469	27
P8:Myh11:Confetti:Lmna1827T/+ vs. P21:Myh11:Confetti:Lmna1827T/+	12.04	1.139	10.9	1.011	5	7	15.24	27
P8:Myh11:Confetti:Lmna1827T/+ vs. P21:Myh11:Confetti:Lmna1827T/1827T	12.04	0.893	11.14	0.9458	5	10	16.66	27
P8:Myh11:Confetti:Lmna1827T/1827T vs. P21:Myh11:Confetti:Lmna1827T/+	11.04	1.139	9.897	0.8702	9	7	16.08	27
P8:Myh11:Confetti:Lmna1827T/1827T vs. P21:Myh11:Confetti:Lmna1827T/1827T	11.04	0.893	10.14	0.7934	9	10	18.08	27
P21:Myh11:Confetti:Lmna1827T/+ vs. P21:Myh11:Confetti:Lmna1827T/1827T	1.139	0.893	0.2456	0.851	7	10	0.4081	27
	Individual data
		Myh11:Confetti:Lmna1827T/+
	P8	10.89	12.09	10.3	15.08	11.82
	P21	0.03	2.07	0	0.86	1.78	2.47	0.76
		Myh11:Confetti:Lmna1827T/1827T
	P8	10.52	9.48	11.67	12.38	12.43	9.56	12.94	7.6	12.74
	P21	6.36	0.17	0.56	0.29	0.54	0	0.06	0.29	0.66	0

## Sheet: 6D
Raw data and statistical analyses that contribute to the data shown in Extended Data Figure 6
Extended Data Figure 6D
Two-way ANOVA	Ordinary
Alpha	0.05
Source of Variation	% of total variation	P value	P value summary	Significant?
Interaction	0.01222	0.945737	ns	No
Row Factor	24.61	0.00468952	**	Yes
Column Factor	2.661	0.319748	ns	No
ANOVA table	SS (Type III)	DF	MS	F (DFn, DFd)	P value
Interaction	0.08639	1	0.08639	F (1, 27) = 0,004719	P=0,945736878526050
Row Factor	173.9	1	173.9	F (1, 27) = 9,502	P=0,004689523544581
Column Factor	18.81	1	18.81	F (1, 27) = 1,027	P=0,319747652676713
Residual	494.2	27	18.31
Difference between column means
Predicted (LS) mean of Myh11:Confetti:Lmna1827T/+	9.829
Predicted (LS) mean of Myh11:Confetti:Lmna1827T/1827T	8.215
Difference between predicted means	1.614
SE of difference	1.592
95% CI of difference	-1,653 to 4,881
Difference between row means
Predicted (LS) mean of P8	6.568
Predicted (LS) mean of P21	11.48
Difference between predicted means	-4.908
SE of difference	1.592
95% CI of difference	-8,175 to -1,641
Interaction CI
Mean diff, A1 - B1	1.723
Mean diff, A2 - B2	1.505
(A1 -B1) - (A2 - B2)	0.2188
95% CI of difference	-6,315 to 6,753
(B1 - A1) - (B2 - A2)	-0.2188
95% CI of difference	-6,753 to 6,315
Data summary
Number of columns (Column Factor)	2
Number of rows (Row Factor)	2
Number of values	31
Number of families	1
Number of comparisons per family	6
Alpha	0.05
Tukey's multiple comparisons test	Predicted (LS) mean diff,	95,00% CI of diff,	Below threshold?	Summary	Adjusted P Value
P8:Myh11:Confetti:Lmna1827T/+ vs. P8:Myh11:Confetti:Lmna1827T/1827T	1.723	-4,807 to 8,254	No	ns	0.8874
P8:Myh11:Confetti:Lmna1827T/+ vs. P21:Myh11:Confetti:Lmna1827T/+	-4.799	-11,65 to 2,057	No	ns	0.245487
P8:Myh11:Confetti:Lmna1827T/+ vs. P21:Myh11:Confetti:Lmna1827T/1827T	-3.294	-9,707 to 3,119	No	ns	0.506819
P8:Myh11:Confetti:Lmna1827T/1827T vs. P21:Myh11:Confetti:Lmna1827T/+	-6.522	-12,42 to -0,6215	Yes	*	0.0261288
P8:Myh11:Confetti:Lmna1827T/1827T vs. P21:Myh11:Confetti:Lmna1827T/1827T	-5.017	-10,40 to 0,3623	No	ns	0.0741244
P21:Myh11:Confetti:Lmna1827T/+ vs. P21:Myh11:Confetti:Lmna1827T/1827T	1.505	-4,265 to 7,275	No	ns	0.89083
Test details	Predicted (LS) mean 1	Predicted (LS) mean 2	Predicted (LS) mean diff,	SE of diff,	N1	N2	q	DF
P8:Myh11:Confetti:Lmna1827T/+ vs. P8:Myh11:Confetti:Lmna1827T/1827T	7.43	5.707	1.723	2.386	5	9	1.021	27
P8:Myh11:Confetti:Lmna1827T/+ vs. P21:Myh11:Confetti:Lmna1827T/+	7.43	12.23	-4.799	2.505	5	7	2.709	27
P8:Myh11:Confetti:Lmna1827T/+ vs. P21:Myh11:Confetti:Lmna1827T/1827T	7.43	10.72	-3.294	2.343	5	10	1.988	27
P8:Myh11:Confetti:Lmna1827T/1827T vs. P21:Myh11:Confetti:Lmna1827T/+	5.707	12.23	-6.522	2.156	9	7	4.278	27
P8:Myh11:Confetti:Lmna1827T/1827T vs. P21:Myh11:Confetti:Lmna1827T/1827T	5.707	10.72	-5.017	1.966	9	10	3.609	27
P21:Myh11:Confetti:Lmna1827T/+ vs. P21:Myh11:Confetti:Lmna1827T/1827T	12.23	10.72	1.505	2.108	7	10	1.009	27
	Individual data
		Myh11:Confetti:Lmna1827T/+
	P8	7.34	2.34	5.06	10.35	12.06
	P21	17.23	14.09	21.59	5.46	7.43	9.5	10.3
		Myh11:Confetti:Lmna1827T/1827T
	P8	1.48	3.04	2.19	4.43	6.78	12.66	4.46	2.79	13.53
	P21	11.03	10.59	11.33	8.05	8.73	7.51	10.03	14.03	8.88	17.06

## Sheet: 6E
Raw data and statistical analyses that contribute to the data shown in Extended Data Figure 6
Extended Data Figure 6E
Two-way ANOVA	Ordinary
Alpha	0.05
Source of Variation	% of total variation	P value	P value summary	Significant?
Interaction	0.8972	0.584483	ns	No
Row Factor	16.13	0.0265333	*	Yes
Column Factor	1.206	0.526516	ns	No
ANOVA table	SS (Type III)	DF	MS	F (DFn, DFd)	P value
Interaction	14.86	1	14.86	F (1, 27) = 0,3064	P=0,5844830623639
Row Factor	267	1	267	F (1, 27) = 5,507	P=0,0265333084303
Column Factor	19.96	1	19.96	F (1, 27) = 0,4117	P=0,5265158409240
Residual	1309	27	48.49
Difference between column means
Predicted (LS) mean of Myh11:Confetti:Lmna1827T/+	4.509
Predicted (LS) mean of Myh11:Confetti:Lmna1827T/1827T	6.172
Difference between predicted means	-1.663
SE of difference	2.591
95% CI of difference	-6,980 to 3,654
Difference between row means
Predicted (LS) mean of P8	2.3
Predicted (LS) mean of P21	8.381
Difference between predicted means	-6.081
SE of difference	2.591
95% CI of difference	-11,40 to -0,7640
Interaction CI
Mean diff, A1 - B1	-0.2284
Mean diff, A2 - B2	-3.097
(A1 -B1) - (A2 - B2)	2.869
95% CI of difference	-7,766 to 13,50
(B1 - A1) - (B2 - A2)	-2.869
95% CI of difference	-13,50 to 7,766
Data summary
Number of columns (Column Factor)	2
Number of rows (Row Factor)	2
Number of values	31
Number of families	1
Number of comparisons per family	6
Alpha	0.05
Tukey's multiple comparisons test	Predicted (LS) mean diff,	95,00% CI of diff,	Below threshold?	Summary	Adjusted P Value
P8:Myh11:Confetti:Lmna1827T/+ vs. P8:Myh11:Confetti:Lmna1827T/1827T	-0.2284	-10,86 to 10,40	No	ns	0.999925
P8:Myh11:Confetti:Lmna1827T/+ vs. P21:Myh11:Confetti:Lmna1827T/+	-4.647	-15,81 to 6,511	No	ns	0.668791
P8:Myh11:Confetti:Lmna1827T/+ vs. P21:Myh11:Confetti:Lmna1827T/1827T	-7.744	-18,18 to 2,694	No	ns	0.202069
P8:Myh11:Confetti:Lmna1827T/1827T vs. P21:Myh11:Confetti:Lmna1827T/+	-4.418	-14,02 to 5,185	No	ns	0.595938
P8:Myh11:Confetti:Lmna1827T/1827T vs. P21:Myh11:Confetti:Lmna1827T/1827T	-7.516	-16,27 to 1,240	No	ns	0.111917
P21:Myh11:Confetti:Lmna1827T/+ vs. P21:Myh11:Confetti:Lmna1827T/1827T	-3.097	-12,49 to 6,294	No	ns	0.803586
Test details	Predicted (LS) mean 1	Predicted (LS) mean 2	Predicted (LS) mean diff,	SE of diff,	N1	N2	q	DF
P8:Myh11:Confetti:Lmna1827T/+ vs. P8:Myh11:Confetti:Lmna1827T/1827T	2.186	2.414	-0.2284	3.884	5	9	0.08318	27
P8:Myh11:Confetti:Lmna1827T/+ vs. P21:Myh11:Confetti:Lmna1827T/+	2.186	6.833	-4.647	4.077	5	7	1.612	27
P8:Myh11:Confetti:Lmna1827T/+ vs. P21:Myh11:Confetti:Lmna1827T/1827T	2.186	9.93	-7.744	3.814	5	10	2.871	27
P8:Myh11:Confetti:Lmna1827T/1827T vs. P21:Myh11:Confetti:Lmna1827T/+	2.414	6.833	-4.418	3.509	9	7	1.781	27
P8:Myh11:Confetti:Lmna1827T/1827T vs. P21:Myh11:Confetti:Lmna1827T/1827T	2.414	9.93	-7.516	3.2	9	10	3.322	27
P21:Myh11:Confetti:Lmna1827T/+ vs. P21:Myh11:Confetti:Lmna1827T/1827T	6.833	9.93	-3.097	3.432	7	10	1.276	27
	Individual data
		Myh11:Confetti:Lmna1827T/+
	P8	5.6	0	2.67	1.33	1.33
	P21	15	20.83	1.67	0	1.33	1.33	7.67
		Myh11:Confetti:Lmna1827T/1827T
	P8	0	0	0	0	0.8	6.6	0	0	14.33
	P21	17.17	23.8	8.33	14	0	3.67	21	1.33	0	10
