# Supplementary material for: Recurrent somatic mutation and progerin expression in early vascular aging of chronic kidney disease
Source: Nat Aging. 2025 Jun 10;5(6):1046–62. doi: 10.1038/s43587-025-00882-6 (PMC12176630; doi:10.1038/s43587-025-00882-6)
Supplement: Supplementary file 19 — Statistical source data for Extended Data Fig. 7. [file 43587_2025_882_MOESM19_ESM.xlsx]

## Sheet: 7B
Number of cells and sections counted per individual for the data in Extended Data Figure 7								Raw data and statistical analyses that contribute to the data shown in Extended Data Figure 7
ATR								Extended Data Figure 7B
Sample ID	Number of sections analyzed	Total number of counted nuclei	Number of ATR positive cells
CKD 2	1	614	29					Spearman r
CKD 4	1	256	0					r	0.6358
CKD 5	1	997	0					95% confidence interval	0,2260 to 0,8544
CKD 6	1	2026	0
CKD 7	1	3008	370					P value
CKD 9	1	2306	143					P (two-tailed)	0.0046
CKD 10	1	1666	200					P value summary	**
CKD 11	1	1518	208					Exact or approximate P value?	Approximate
CKD 15	1	1793	203					Significant? (alpha = 0.05)	Yes
CKD 18	1	1619	34
CKD 19	1	1528	120					Number of XY Pairs	18
CKD 20	1	1236	157
CKD 25	1	1250	25						Individual data
CKD 28	1	997	0						%ATR	%Progerin
CKD 29	1	3189	574						7.85	0
CKD 32	1	1683	207						0	0
CKD 38	1	972	0						0	0
									2.1	0
									0	0
									4.72	0
									6.2	0
									2	0
									12.3	0.5
									0	0.6
									11.3	0.7
									10.6	0.7
									13.7	0.8
									12.3	1.2
									0	1.6
									12.7	2.1
									12	2.2
									18	2.3

## Sheet: 7C
Raw data and statistical analyses that contribute to the data shown in Extended Data Figure 7
Extended Data Figure 7C
Column A	Progerin negative cells
vs.	vs,
Column B	Progerin positive cells
Test details
Test name	Mann-Whitney test
Comparison for each test	Compare ranks
Multiple comparisons	Set P value threshold
Method	Holm-Šídák method
Alpha	0.05
Number of tests performed	3
Number of rows omitted	0
Nb of foci	Below threshold?	P value	Mean rank of Progerin negative cells	Mean rank of Progerin positive cells	Mean rank diff.	Mann-Whitney U	Adjusted P Value
0	Yes	0.001166	10.8571	4.14286	6.71429	1	0.003492
1-4	No	0.24359	6.14286	8.85714	-2.71429	15	0.24359
≥5	Yes	0.006993	4.57143	10.4286	-5.85714	4	0.013937
	Individual Data
	Nb of foci	Progerin negative cells
	0	81.8	89.6	81.2	64.2	82.6	86.9	87
	1-4	0.6	0.4	2	0.5	6	5.1	0.5
	≥5	17.7	10	16.8	35.3	11.3	7.9	12.5
	Nb of foci	Progerin positive cells
	0	48.6	35.3	8.8	57.1	77.8	13.3	50
	1-4	0	23.5	14.7	21.4	5.6	6.7	0
	≥5	51.4	41.2	76.5	21.4	16.7	80	50

## Sheet: 7E
Number of cells and sections counted per individual for the data in Extended Data Figure 7						Raw data and statistical analyses that contribute to the data shown in Extended Data Figure 7
pP53						Extended Data Figure 7E
Sample ID	Number of sections analyzed	Total number of counted nuclei in media	Number of nuclei positively stained for the marker (Progerin) in media	Number of nuclei positively stained for the marker (PhosphoP53 Ser20) in media		Column B	CKD
CKD 12	1	677	21	113		vs.	vs,
CKD 14	1	912	144	210		Column A	Ctrls
CKD 17	1	629	135	209
CKD 20	1	784	92	121		Mann Whitney test
CKD 21	1	812	22	156		P value	0.1285
CKD 24	1	885	2	149		Exact or approximate P value?	Exact
CKD 25	1	818	22	146		P value summary	ns
CKD 27	1	804	24	209		Significantly different? (P < 0.05)	No
CKD 29	1	798	9	138		One- or two-tailed P value?	Two-tailed
CKD 32	1	777	22	177		Sum of ranks in column A,B	77 , 154
CKD 37	1	1073	10	150		Mann-Whitney U	32
CKD 50	1	722	48	53
Ctrl 2	1	586	3	143		Difference between medians
Ctrl 9	1	246	1	54		Median of column A	9,800, n=9
Ctrl 10	1	487	0	5		Median of column B	17,57, n=12
Ctrl 12	1	628	4	68		Difference: Actual	7.77
Ctrl 19	1	265	0	70		Difference: Hodges-Lehmann	7.345
Ctrl 21	1	279	0	0
Ctrl 22	1	539	0	39			Individual Data
Ctrl 23	1	408	4	40			Ctrls	CKD
Ctrl 24	1	569	3	54			26.42	33.23
							1.03	23.03
							10.83	16.84
							0	17.29
							21.95	17.85
							7.24	19.21
							24.4	13.98
							9.8	26
							9.49	15.43
								16.69
								7.34
								22.78

## Sheet: 7G
Raw data and statistical analyses that contribute to the data shown in Extended Data Figure 7
Extended Data Figure 7G
Spearman r
r	0.3792
95% confidence interval	-0,07640 to 0,7038
P value
P (two-tailed)	0.0901
P value summary	ns
Exact or approximate P value?	Approximate
Significant? (alpha = 0.05)	No
Number of XY Pairs	21
	Individual Data
	% PP53	% Progerin
	33.23	21.46
	23.03	15.79
	16.84	0.23
	17.29	1.13
	17.85	2.69
	19.21	2.71
	13.98	0.93
	26	2.99
	15.43	11.73
	16.69	3.1
	7.34	6.65
	22.78	2.83
	26.42	0
	1.03	0
	10.83	0.64
	0	0
	21.95	0.41
	7.24	0
	24.4	0.51
	9.8	0.98
	9.49	0.53

## Sheet: 7H
Raw data and statistical analyses that contribute to the data shown in Extended Data Figure 7
Extended Data Figure 7H
Column B	Progerin negative cells
vs.	vs,
Column A	Progerin positive cells
Mann Whitney test
P value	2.95841e-06
Exact or approximate P value?	Exact
P value summary	****
Significantly different? (P < 0.05)	Yes
One- or two-tailed P value?	Two-tailed
Sum of ranks in column A,B	220 , 80
Mann-Whitney U	2
Difference between medians
Median of column A	50,00, n=12
Median of column B	16,81, n=12
Difference: Actual	-33.19
Difference: Hodges-Lehmann	-32.15
	Individual Data
	Progerin positive cells	Progerin negative cells
	57.04	26.72
	46.53	18.62
	50	16.76
	55.56	16.86
	59.09	16.71
	68.18	17.85
	50	13.64
	54.17	25.13
	35.87	12.72
	42.86	15.85
	22.92	6.23
	36.36	22.38
