# Supplementary material for: Recurrent somatic mutation and progerin expression in early vascular aging of chronic kidney disease
Source: Nat Aging. 2025 Jun 10;5(6):1046–62. doi: 10.1038/s43587-025-00882-6 (PMC12176630; doi:10.1038/s43587-025-00882-6)
Supplement: Supplementary file 20 — Statistical source data for Extended Data Fig. 8. [file 43587_2025_882_MOESM20_ESM.xlsx]

## Sheet: 8A
Raw data and statistical analyses that contribute to the data shown in Extended Data Figure 8
Extended Data Figure 8A
Column B	Myh11:Confetti:Lmna1827T
vs.	vs,
Column A	Myh11:Confetti
Unpaired t test
P value	0.2782
P value summary	ns
Significantly different (P < 0.05)?	No
One- or two-tailed P value?	Two-tailed
t, df	t=1,141, df=11
How big is the difference?
Mean of column A	42.59
Mean of column B	39.45
Difference between means (B - A) ± SEM	-3,138 ± 2,751
95% confidence interval	-9,192 to 2,916
R squared (eta squared)	0.1058
F test to compare variances
F, DFn, Dfd	2,001, 8, 3
P value	0.6145
P value summary	ns
Significantly different (P < 0.05)?	No
Data analyzed
Sample size, column A	4
Sample size, column B	9
	Individual data
	Myh11:Confetti	Myh11:Confetti:Lmna1827T
	44.76	43.99
	38.32	35.02
	46.01	39.01
	41.27	46.2
		30.3
		40.29
		42.29
		41.74
		36.23

## Sheet: 8B
Raw data and statistical analyses that contribute to the data shown in Extended Data Figure 8
Extended Data Figure 8B
Column A	Myh11:Confetti
vs.	vs,
Column B	Myh11:Confetti:Lmna1827T
Unpaired t test
Variance assumption	Individual variance for each row
Multiple comparisons	Set P value threshold
Method	Holm-Šídák method
Alpha	0.05
Number of tests performed	4
Number of rows omitted	0
Nb of cells/cluster	Below threshold?	P value	Mean of Myh11:Confetti	Mean of Myh11:Confetti:Lmna1827T	Difference	SE of difference	t ratio	df	Adjusted P Value
2	No	0.946929	10.12	10.18	-0.05929	0.8706	0.0681	11	>0,999999
3	No	0.640617	3.733	3.478	0.2551	0.5315	0.48	11	>0,999999
4	No	0.215984	1.503	1.166	0.3374	0.257	1.313	11	0.863938
5+	No	0.709399	0.5557	0.6409	-0.08524	0.2229	0.3825	11	>0,999999
	Individual data
	Myh11:Confetti
	2	9.62567	10.0414	9.45454	11.3764
	3	4.63458	3.20911	4	3.08989
	4	1.96078	0.828157	1.81818	1.40449
	5+	0.713013	0.724638	0.363636	0.421348
	Myh11:Confetti:Lmna1827T
	2	8.77828	9.375	9.7181	9.09091	9.96785	8.88889	11.2965	13.8686	10.67
	3	2.44344	4.19034	4.00594	3.0303	3.85852	4.64647	4.10783	3.28467	1.73697
	4	0.633484	1.27841	1.4095	1.69697	0.643087	1.21212	1.41207	1.45985	0.744417
	5+	0.452489	0.78125	0.816024	1.45455	0.803859	0.20202	0.513479	0	0.744417

## Sheet: 8D
Number of cells and sections counted per individual for the data in Extended Data Figure 8					Raw data and statistical analyses that contribute to the data shown in Extended Data Figure 8
Ki67					Extended Data Figure 8D
Sample ID	Number of sections analyzed	Total number of counted nuclei in media	Number of nuclei positively stained for the marker (KI67) in media
Exp-aging 1	4	2192	9		Column B	Myh11:Confetti:Lmna1827T
Exp-aging 2	4	1223	0		vs.	vs,
Exp-aging 3	4	1543	2		Column A	Myh11:Confetti
Exp-aging 4	4	1176	8
Exp-aging 5	4	1739	4		Unpaired t test
Exp-aging 6	4	953	5		P value	0.0022
Exp-aging 7	2	485	1		P value summary	**
Exp-aging 8	4	995	9		Significantly different (P < 0.05)?	Yes
Exp-aging 9	4	1316	11		One- or two-tailed P value?	Two-tailed
					t, df	t=3,689, df=15
Ctrl-aging 1	4	2208	13
Ctrl-aging 2	4	1778	5		How big is the difference?
Ctrl-aging 3	4	1950	19		Mean of column A	0.485
Ctrl-aging 4	4	1580	14		Mean of column B	1.292
Ctrl-aging 5	4	1550	0		Difference between means (B - A) ± SEM	0,8072 ± 0,2188
Ctrl-aging 6	4	1510	3		95% confidence interval	0,3408 to 1,274
Ctrl-aging 7	3	912	8		R squared (eta squared)	0.4756
Ctrl-aging 8	2	1340	1
					F test to compare variances
					F, DFn, Dfd	1,552, 8, 7
					P value	0.576
					P value summary	ns
					Significantly different (P < 0.05)?	No
					Data analyzed
					Sample size, column A	8
					Sample size, column B	9
						Individual data
						Ctrl	LCS
						0	1.11
						0.2	0.41
						0.59	0.98
						0.28	1.96
						0.97	1.1
						0.89	1.87
						0.88	1.05
						0.07	1.55
							1.6

## Sheet: 8F
Number of cells and sections counted per individual for the data in Extended Data Figure 8						Raw data and statistical analyses that contribute to the data shown in Extended Data Figure 8
Elastin Fibers phenotype						Extended Data Figure 8F
Sample ID	number of sections analysed	total area analysed	number of breaks	number of coils in 10 regions
Exp-aging 1	4	528450	22	22.5		Column B	Myh11:Confetti:Lmna1827T
Exp-aging 2	4	411619	19	28.5		vs.	vs,
Exp-aging 3	4	524229	19	26		Column A	Myh11:Confetti
Exp-aging 4	4	366696	16	20
Exp-aging 5	4	657447	36	36.5		Unpaired t test
Exp-aging 6	4	652322	24	10.05		P value	0.6636
Exp-aging 7	4	582954	30	10		P value summary	ns
Exp-aging 8	4	697094	26	23		Significantly different (P < 0.05)?	No
Exp-aging 9	4	558123	54	24		One- or two-tailed P value?	Two-tailed
						t, df	t=0,4436, df=15
Ctrl-aging 1	4	570253	22	37
Ctrl-aging 2	4	454748	16	27		How big is the difference?
Ctrl-aging 3	4	543201	27	26.5		Mean of column A	45.91
Ctrl-aging 4	4	443548	28	26		Mean of column B	49.09
Ctrl-aging 5	4	550236	32	34		Difference between means (B - A) ± SEM	3,173 ± 7,152
Ctrl-aging 6	4	666213	34	28.5		95% confidence interval	-12,07 to 18,42
Ctrl-aging 7	3	345734	14	27		R squared (eta squared)	0.01295
Ctrl-aging 8	2	333749	12	7
						F test to compare variances
						F, DFn, Dfd	2,791, 8, 7
						P value	0.194
						P value summary	ns
						Significantly different (P < 0.05)?	No
						Data analyzed
						Sample size, column A	8
						Sample size, column B	9
							Individual data
							Ctrl	LCS
							38.935	42.06
							35.025	46.53
							47.71	36.955
							63.825	40.97
							58.575	55.07
							46.35	92.845
							40.935	42.925
							35.96	50.02
								34.41

## Sheet: 8G
Raw data and statistical analyses that contribute to the data shown in Extended Data Figure 8
Extended Data Figure 8G
Column B	Myh11:Confetti:Lmna1827T
vs.	vs,
Column A	Myh11:Confetti
Unpaired t test
P value	0.0564
P value summary	ns
Significantly different (P < 0.05)?	No
One- or two-tailed P value?	Two-tailed
t, df	t=2,068, df=15
How big is the difference?
Mean of column A	16
Mean of column B	11.17
Difference between means (B - A) ± SEM	-4,833 ± 2,338
95% confidence interval	-9,816 to 0,1490
R squared (eta squared)	0.2218
F test to compare variances
F, DFn, Dfd	1,727, 7, 8
P value	0.4603
P value summary	ns
Significantly different (P < 0.05)?	No
Data analyzed
Sample size, column A	8
Sample size, column B	9
	Individual data
	Ctrl	LCS
	17	5.25
	14.25	5
	13.5	11.5
	18.5	12
	13.5	11.25
	18.25	14.25
	26	13
	7	10
		18.25
